# Supplementary material for: Allostery of DNA nanostructures controlled by enzymatic modifications
Source: Nucleic Acids Res. 2020 Jun 11;48(13):7595–600. doi: 10.1093/nar/gkaa488 (PMC7367186; doi:10.1093/nar/gkaa488)
Supplement: gkaa488_Supplemental_Files [file gkaa488_supplemental_files.zip]

Archive with 2 entries (2 files):
- SI.pdf
- SI_2.xlsx
