# Supplementary material for: Allostery of DNA nanostructures controlled by enzymatic modifications
Source: Nucleic Acids Res. 2020 Jun 11;48(13):7595–600. doi: 10.1093/nar/gkaa488 (PMC7367186; doi:10.1093/nar/gkaa488)
Supplement: gkaa488_Supplemental_Files [file gkaa488_supplemental_files.zip › SI_2.xlsx]

## Sheet: 25H10B
Figure S1 & S2. 25H10B rectangles
Strand type	function	strand name ( originally output from CaDNAno, helix [position]）	Sequence	annealing concentration (For 10nM scaffold)
Structure strand	To form the basic conformation	1[13]1[38]	CTCGAATTCGTAAAACATCGCCATTA	100 nM
Structure strand	To form the basic conformation	1[39]1[64]	AAAATACCGAACGAACCACCAGCAGA	100 nM
Structure strand	To form the basic conformation	1[65]1[91]	AGATAAAACAGAGAGTAATTCTGTCCA	100 nM
Structure strand	To form the basic conformation	1[92]1[117]	GACGACGACAATAAACAACATGTTCA	100 nM
Structure strand	To form the basic conformation	1[118]1[143]	GCTAATGCAGAACCCTCAGAACCGCC	100 nM
Structure strand	To form the basic conformation	1[144]1[169]	ACCCTCAGAGCCACCACCCTCAGAGC	100 nM
Structure strand	To form the basic conformation	1[170]1[196]	CGCCACCAGAACCGGTGTACAGACCAG	100 nM
Structure strand	To form the basic conformation	1[197]1[222]	GCGCATAGGCTGGCTGACCTTCATCA	100 nM
Structure strand	To form the basic conformation	1[223]1[248]	AGAGTAATCTTGATGATAAATTAATG	100 nM
Structure strand	To form the basic conformation	2[38]2[13]	CTGATAGCCCTAATCATGGTCATAGC	100 nM
Structure strand	To form the basic conformation	2[64]2[39]	TATTAACACCGCCTTTAATGCGCGAA	100 nM
Structure strand	To form the basic conformation	2[91]2[65]	CCGACAAAAGGTAAGTGAGGCGGTCAG	100 nM
Structure strand	To form the basic conformation	2[117]2[92]	AACAATAGATAAGAGAATATAAAGTA	100 nM
Structure strand	To form the basic conformation	2[143]2[118]	TCAGAGCCGCCACGCGCCTGTTTATC	100 nM
Structure strand	To form the basic conformation	2[169]2[144]	CCGCCAGCATTGAGGAACCGCCTCCC	100 nM
Structure strand	To form the basic conformation	2[196]2[170]	GAGGACAGATGAACACCACCAGAGCCG	100 nM
Structure strand	To form the basic conformation	2[222]2[197]	TTCATTACCCAAAACCAACTTTGAAA	100 nM
Structure strand	To form the basic conformation	2[248]2[223]	CAACCGTTCTAGCCAAGAACCGGATA	100 nM
Structure strand	To form the basic conformation	3[13]3[38]	CTCACAATTCCACACAATATTTTTGA	100 nM
Structure strand	To form the basic conformation	3[39]3[64]	ATGGCTATTAGTCTGCAACAGTGCCA	100 nM
Structure strand	To form the basic conformation	3[65]3[91]	CGCTGAGAGCCAGCAGAGGCATTTTCG	100 nM
Structure strand	To form the basic conformation	3[92]3[117]	AGCCAGTAATAAGTCCTGAACAAGAA	100 nM
Structure strand	To form the basic conformation	3[118]3[143]	AAATAATATCCCAAAATCACCGGAAC	100 nM
Structure strand	To form the basic conformation	3[144]3[169]	CAGAGCCACCACCCAGGAGGTTGAGG	100 nM
Structure strand	To form the basic conformation	3[170]3[196]	CAGGTCAGACGATACGGTCAATCATAA	100 nM
Structure strand	To form the basic conformation	3[197]3[222]	GGGAACCGAACTGTCAACGTAACAAA	100 nM
Structure strand	To form the basic conformation	3[223]3[248]	GCTGCTCATTCAGAAAGGCCGGAGAC	100 nM
Structure strand	To form the basic conformation	4[38]4[13]	ATACGTGGCACAGACAACATACGAGC	100 nM
Structure strand	To form the basic conformation	4[64]4[39]	ATCTAAAGCATCATGAAAGCGTAAGA	100 nM
Structure strand	To form the basic conformation	4[91]4[65]	ACATGTAATTTAGGCAGCAAATGAAAA	100 nM
Structure strand	To form the basic conformation	4[117]4[92]	GCATGTAGAAACCTTTAACAACGCCA	100 nM
Structure strand	To form the basic conformation	4[143]4[118]	CTTTTCATAATCATCCTAATTTACGA	100 nM
Structure strand	To form the basic conformation	4[169]4[144]	CACAAACAAATAATAGCGTTTGCCAT	100 nM
Structure strand	To form the basic conformation	4[196]4[170]	GGAACGAGGCGCAGTGGCCTTGATATT	100 nM
Structure strand	To form the basic conformation	4[222]4[197]	CCCTGACGAGAAAATGTTACTTAGCC	100 nM
Structure strand	To form the basic conformation	4[248]4[223]	TCAAAAGGGTGAGTGAATAAGGCTTG	100 nM
Structure strand	To form the basic conformation	5[13]5[38]	GTGCCTAATGAGTCCAACAGAGATAG	100 nM
Structure strand	To form the basic conformation	5[39]5[64]	AACCCTTCTGACCCCTTGCTGAACCT	100 nM
Structure strand	To form the basic conformation	5[65]5[91]	CAAATATCAAACCAGTAGGGCTTAATT	100 nM
Structure strand	To form the basic conformation	5[92]5[117]	GAGAATCGCCATAAATCAATAATCGG	100 nM
Structure strand	To form the basic conformation	5[118]5[143]	CTGTCTTTCCTTAGGCATTTTCGGTC	100 nM
Structure strand	To form the basic conformation	5[144]5[169]	ATAGCCCCCTTATATCCTCATTAAAG	100 nM
Structure strand	To form the basic conformation	5[170]5[196]	CCAGAATGGAAAGATTGTGTCGAAATC	100 nM
Structure strand	To form the basic conformation	5[197]5[222]	CGCGACCTGCTCCCACCAGAACGAGT	100 nM
Structure strand	To form the basic conformation	5[223]5[248]	AGTAAATTGGGCTATTTTAAATGCAA	100 nM
Structure strand	To form the basic conformation	6[38]6[13]	AGGGACATTCTGGGAGCTAACTCACA	100 nM
Structure strand	To form the basic conformation	6[64]6[39]	TGGTCAGTTGGCAGACCAGTAATAAA	100 nM
Structure strand	To form the basic conformation	6[91]6[65]	AGCCAACGCTCAACCTCAATCAATATC	100 nM
Structure strand	To form the basic conformation	6[117]6[92]	GGGTATTAAACCACTTACCAGTATAA	100 nM
Structure strand	To form the basic conformation	6[143]6[118]	GCGCGTTTTCATCTCATTCCAAGAAC	100 nM
Structure strand	To form the basic conformation	6[169]6[144]	TTTACCGTTCCAGGCGTCAGACTGTA	100 nM
Structure strand	To form the basic conformation	6[196]6[170]	TCATCGCCTGATAACGCAGTCTCTGAA	100 nM
Structure strand	To form the basic conformation	6[222]6[197]	TTTCAACTTTAATACGGAGATTTGTA	100 nM
Structure strand	To form the basic conformation	6[248]6[223]	AGAACCCTCATATTGAGATGGTTTAA	100 nM
Structure strand	To form the basic conformation	7[13]7[38]	TTTCCAGTCGGGATACATTGGCAGAT	100 nM
Structure strand	To form the basic conformation	7[39]7[64]	TCACCAGTCACACAATCAACAGTTGA	100 nM
Structure strand	To form the basic conformation	7[65]7[91]	AAGGAATTGAGGATTTAGTATCATATG	100 nM
Structure strand	To form the basic conformation	7[92]7[117]	CGTTATACAAATTAGTACCGCACTCA	100 nM
Structure strand	To form the basic conformation	7[118]7[143]	TCGAGAACAAGCATAGCGACAGAATC	100 nM
Structure strand	To form the basic conformation	7[144]7[169]	AAGTTTGCCTTTATAAGCGTCATACA	100 nM
Structure strand	To form the basic conformation	7[170]7[196]	TGGCTTTTGATGAATTATACCAAGCGC	100 nM
Structure strand	To form the basic conformation	7[197]7[222]	GAAACAAAGTACACATTGTGAATTAC	100 nM
Structure strand	To form the basic conformation	7[223]7[248]	CTTATGCGATTTTGGGAGAAGCCTTT	100 nM
Structure strand	To form the basic conformation	8[38]8[13]	GAAATGGATTATTAACCTGTCGTGCC	100 nM
Structure strand	To form the basic conformation	8[64]8[39]	TATCTTTAGGAGCCGCTCAATCGTCT	100 nM
Structure strand	To form the basic conformation	8[91]8[65]	CTAGAAAAAGCCTGAGGTTATCTAAAA	100 nM
Structure strand	To form the basic conformation	8[117]8[92]	TTCATCGTAGGAAGGAATCATAATTA	100 nM
Structure strand	To form the basic conformation	8[143]8[118]	GCACCGTAATCAGAGCCGTTTTTATT	100 nM
Structure strand	To form the basic conformation	8[169]8[144]	TGGTAATAAGTTTACCATCGATAGCA	100 nM
Structure strand	To form the basic conformation	8[196]8[170]	TTTGACCCCCAGCGTACAGGAGTGTAC	100 nM
Structure strand	To form the basic conformation	8[222]8[197]	TTATACCAGTCAGTAAAACACTCATC	100 nM
Structure strand	To form the basic conformation	8[248]8[223]	GTAATACTTTTGCAAGAACTGGCTCA	100 nM
Structure strand	To form the basic conformation	9[13]9[38]	GCGGGGAGAGGCGCGCTCATGGAAAT	100 nM
Structure strand	To form the basic conformation	9[39]9[64]	ACCTACATTTTGAACTAACAACTAAT	100 nM
Structure strand	To form the basic conformation	9[65]9[91]	AGATTAGAGCCGTATAAGGCGTTAAAT	100 nM
Structure strand	To form the basic conformation	9[92]9[117]	AAGAATAAACACCTCATTACCGCGCC	100 nM
Structure strand	To form the basic conformation	9[118]9[143]	CAATAGCAAGCAAGCAAGGCCGGAAA	100 nM
Structure strand	To form the basic conformation	9[144]9[169]	CGTCACCAATGAATAACGGGGTCAGT	100 nM
Structure strand	To form the basic conformation	9[170]9[196]	GCCTTGAGTAACATAAAACGAAAGAGG	100 nM
Structure strand	To form the basic conformation	9[197]9[222]	CAAAAGAATACACGACGTTGGGAAGA	100 nM
Structure strand	To form the basic conformation	9[223]9[248]	AAAATCTACGTTAATAAAGCTAAATC	100 nM
Structure strand	To form the basic conformation	10[38]10[13]	GCAACAGGAAAAAGTTTGCGTATTGG	100 nM
Structure strand	To form the basic conformation	10[64]10[39]	ATTTGAGGATTTAACCGCCAGCCATT	100 nM
Structure strand	To form the basic conformation	10[91]10[65]	CGACCGTGTGATAACAATAGATAATAC	100 nM
Structure strand	To form the basic conformation	10[117]10[92]	GGCTTATCCGGTATGGTTTGAAATAC	100 nM
Structure strand	To form the basic conformation	10[143]10[118]	ACCATTACCATTAATCAGATATAGAA	100 nM
Structure strand	To form the basic conformation	10[169]10[144]	CAGTTAATGCCCCAATCACCAGTAGC	100 nM
Structure strand	To form the basic conformation	10[196]10[170]	CGAAGGCACCAACCGTGCCCGTATAAA	100 nM
Structure strand	To form the basic conformation	10[222]10[197]	ACGGAACAACATTCGTAATGCCACTA	100 nM
Structure strand	To form the basic conformation	10[248]10[223]	AAAGCCTCAGAGCATAAAACGAACTA	100 nM
Structure strand	To form the basic conformation	11[13]11[38]	AGTGAGACGGGCATTGCTGGTAATAT	100 nM
Structure strand	To form the basic conformation	11[39]11[64]	CCAGAACAATATTGAAGTATTAGACT	100 nM
Structure strand	To form the basic conformation	11[65]11[91]	TTACAAACAATTCTAATTTCATCTTCT	100 nM
Structure strand	To form the basic conformation	11[92]11[117]	GACCTAAATTTAATTCTAAGAACGCG	100 nM
Structure strand	To form the basic conformation	11[118]11[143]	AGGCGTTTTAGCGAGCCATTTGGGAA	100 nM
Structure strand	To form the basic conformation	11[144]11[169]	TTAGAGCCAGCAACTGCCTATTTCGG	100 nM
Structure strand	To form the basic conformation	11[170]11[196]	AACCTATTATTCTGGAAGTTTCCATTA	100 nM
Structure strand	To form the basic conformation	11[197]11[222]	AACGGGTAAAATAATTACAGGTAGAA	100 nM
Structure strand	To form the basic conformation	11[223]11[248]	AGATTCATCAGTTTCATACAGGCAAG	100 nM
Structure strand	To form the basic conformation	12[38]12[13]	CAAACTATCGGCCACAGCTGATTGCC	100 nM
Structure strand	To form the basic conformation	12[64]12[39]	AAATCCTTTGCCCGAGTAGAAGAACT	100 nM
Structure strand	To form the basic conformation	12[91]12[65]	AAATATATTTTAGTGACAACTCGTATT	100 nM
Structure strand	To form the basic conformation	12[117]12[92]	GCGGGAGGTTTTGAGAAAACTTTTTC	100 nM
Structure strand	To form the basic conformation	12[143]12[118]	CGTCACCGACTTGAACCTCCCGACTT	100 nM
Structure strand	To form the basic conformation	12[169]12[144]	ATTAAGAGGCTGAGGTGAATTATCAC	100 nM
Structure strand	To form the basic conformation	12[196]12[170]	AGACTTTTTCATGAGAAACATGAAAGT	100 nM
Structure strand	To form the basic conformation	12[222]12[197]	ACCACATTCAACTCTTTGAGGACTAA	100 nM
Structure strand	To form the basic conformation	12[248]12[223]	AACATCCAATAAAGAGATTTAGGAAT	100 nM
Structure strand	To form the basic conformation	13[13]13[38]	GCAGCAAGCGGTCTTGATTAGTAATA	100 nM
Structure strand	To form the basic conformation	13[39]13[64]	ACATCACTTGCCTGAACGTTATTAAT	100 nM
Structure strand	To form the basic conformation	13[65]13[91]	TTTAAAAGTTTGAAAATCCAATCGCAA	100 nM
Structure strand	To form the basic conformation	13[92]13[117]	GACAAAGAACGCGAAGCCTTAAATCA	100 nM
Structure strand	To form the basic conformation	13[118]13[143]	AGATTAGTTGCTAAATATTGACGGAA	100 nM
Structure strand	To form the basic conformation	13[144]13[169]	ATTATTCATTAAAGACTCCTCAAGAG	100 nM
Structure strand	To form the basic conformation	13[170]13[196]	AAGGATTAGGATTGAACGAGGGTAGCA	100 nM
Structure strand	To form the basic conformation	13[197]13[222]	ACGGCTACAGAGGAATGCAGATACAT	100 nM
Structure strand	To form the basic conformation	13[223]13[248]	AACGCCAAAAGGATGAAAAGGTGGCA	100 nM
Structure strand	To form the basic conformation	14[38]14[13]	TAGCAATACTTCTCACGCTGGTTTGC	100 nM
Structure strand	To form the basic conformation	14[64]14[39]	TTTGCGGAACAAAAAATTAACCGTTG	100 nM
Structure strand	To form the basic conformation	14[91]14[65]	GTAAATGCTGATGCGTAACATTATCAT	100 nM
Structure strand	To form the basic conformation	14[117]14[92]	TACAATTTTATCCTATATAACTATAT	100 nM
Structure strand	To form the basic conformation	14[143]14[118]	GGGAGGGAAGGTATTTTGCACCCAGC	100 nM
Structure strand	To form the basic conformation	14[169]14[144]	TCAGTACCAGGCGTTCAACCGATTGA	100 nM
Structure strand	To form the basic conformation	14[196]14[170]	GAAAGACAGCATCGAGCGGGGTTTTGC	100 nM
Structure strand	To form the basic conformation	14[222]14[197]	GTAAGAGCAACACCACCCTCAGCAGC	100 nM
Structure strand	To form the basic conformation	14[248]14[223]	TTGGGGCGCGAGCATTACGAGGCATA	100 nM
Structure strand	To form the basic conformation	15[13]15[38]	GGTGGTTCCGAAACGAGTAAAAGAGT	100 nM
Structure strand	To form the basic conformation	15[39]15[64]	CTGTCCATCACGCGAAACCACCAGAA	100 nM
Structure strand	To form the basic conformation	15[65]15[91]	GGAGCGGAATTATCTTTTTAACCTCCG	100 nM
Structure strand	To form the basic conformation	15[92]15[117]	GCTTAGGTTGGGTTGAATCTTACCAA	100 nM
Structure strand	To form the basic conformation	15[118]15[143]	CGCTAACGAGCGTCCAGCGCCAAAGA	100 nM
Structure strand	To form the basic conformation	15[144]15[169]	CAAAAGGGCGACAGATAAGTGCCGTC	100 nM
Structure strand	To form the basic conformation	15[170]15[196]	GAGAGGGTTGATAAGTTAAAGGCCGCT	100 nM
Structure strand	To form the basic conformation	15[197]15[222]	TTTGCGGGATCGTTATCATAACCCTC	100 nM
Structure strand	To form the basic conformation	15[223]15[248]	GTTTACCAGACGATTCGCAAATGGTC	100 nM
Structure strand	To form the basic conformation	16[38]16[13]	TCAGTGAGGCCACTCGGCAAAATCCC	100 nM
Structure strand	To form the basic conformation	16[64]16[39]	ATTATCAGATGATAGTGTTTTTATAA	100 nM
Structure strand	To form the basic conformation	16[91]16[65]	GTCTGAGAGACTACCATCATATTCCTG	100 nM
Structure strand	To form the basic conformation	16[117]16[92]	AATTTGCCAGTTAATCAAAATCATAG	100 nM
Structure strand	To form the basic conformation	16[143]16[118]	TTCATATGGTTTACTTTCCAGAGCCT	100 nM
Structure strand	To form the basic conformation	16[169]16[144]	GAATAGGTGTATCAATCAATAGAAAA	100 nM
Structure strand	To form the basic conformation	16[196]16[170]	TGAGGCTTGCAGGGTAAGTATAGCCCG	100 nM
Structure strand	To form the basic conformation	16[222]16[197]	AATAGCGAGAGGCTATATTCGGTCGC	100 nM
Structure strand	To form the basic conformation	16[248]16[223]	CCATTAGATACATCGATAAAAACCAA	100 nM
Structure strand	To form the basic conformation	17[13]17[38]	TAGGGTTGAGTGTAGGAACGGTACGC	100 nM
Structure strand	To form the basic conformation	17[39]17[64]	CAGAATCCTGAGAGGCAATTCATCAA	100 nM
Structure strand	To form the basic conformation	17[65]17[91]	TATAATCCTGATTACGCTGAGAAGAGT	100 nM
Structure strand	To form the basic conformation	17[92]17[117]	CAATAGTGAATTTCAAAATAAACAGC	100 nM
Structure strand	To form the basic conformation	17[118]17[143]	CATATTATTTATCACCACGGAATAAG	100 nM
Structure strand	To form the basic conformation	17[144]17[169]	TTTATTTTGTCACACCGTACTCAGGA	100 nM
Structure strand	To form the basic conformation	17[170]17[196]	GGTTTAGTACCGCCAACAACCATCGCC	100 nM
Structure strand	To form the basic conformation	17[197]17[222]	CACGCATAACCGATTTTGCAAAAGAA	100 nM
Structure strand	To form the basic conformation	17[223]17[248]	GTTTTGCCAGAGGGTTGATTCCCAAT	100 nM
Structure strand	To form the basic conformation	18[38]18[13]	AGGGATTTTAGACTGTTCCAGTTTGG	100 nM
Structure strand	To form the basic conformation	18[64]18[39]	TTCTGAATAATGGGGAGGCCGATTAA	100 nM
Structure strand	To form the basic conformation	18[91]18[65]	TAGCTTAGATTAAGGTTTGGATTATAC	100 nM
Structure strand	To form the basic conformation	18[117]18[92]	GAAACGATTTTTTGAAAACATAGCGA	100 nM
Structure strand	To form the basic conformation	18[143]18[118]	GAAACGCAAAGACCCAATCCAAATAA	100 nM
Structure strand	To form the basic conformation	18[169]18[144]	GCCACCCTCAGAAGCAACATATAAAA	100 nM
Structure strand	To form the basic conformation	18[196]18[170]	TGCGCCGACAATGACACCCTCAGAACC	100 nM
Structure strand	To form the basic conformation	18[222]18[197]	ATGTTTAGACTGGTGATACCGATAGT	100 nM
Structure strand	To form the basic conformation	18[248]18[223]	ATTCCATATAACAGGGTAATAGTAAA	100 nM
Structure strand	To form the basic conformation	19[13]19[38]	GGACTCCAACGTCGTTAGAATCAGAG	100 nM
Structure strand	To form the basic conformation	19[39]19[64]	CGGGAGCTAAACAAAGGGTTAGAACC	100 nM
Structure strand	To form the basic conformation	19[65]19[91]	TACCATATCAAAAATTAATTAATTTTC	100 nM
Structure strand	To form the basic conformation	19[92]19[117]	CCTTAGAATCCTTGTTTAACGTCAAA	100 nM
Structure strand	To form the basic conformation	19[118]19[143]	AATGAAAATAGCAACGTAGAAAATAC	100 nM
Structure strand	To form the basic conformation	19[144]19[169]	ATACATAAAGGTGCCGCCACCCTCAG	100 nM
Structure strand	To form the basic conformation	19[170]19[196]	AGCCACCACCCTCCTTTCGAGGTGAAT	100 nM
Structure strand	To form the basic conformation	19[197]19[222]	TTCTTAAACAGCTATAGCGTCCAATA	100 nM
Structure strand	To form the basic conformation	19[223]19[248]	CTGCGGAATCGTCTTTTAAATATGCA	100 nM
Structure strand	To form the basic conformation	20[38]20[13]	ACGTGCTTTCCTCAAAGGGCGAAAAA	100 nM
Structure strand	To form the basic conformation	20[64]20[39]	AAACAGAAATAAAACGAGCACGTATA	100 nM
Structure strand	To form the basic conformation	20[91]20[65]	TGTAAATCGTCGCTTTATTTGCACGTA	100 nM
Structure strand	To form the basic conformation	20[117]20[92]	GAATAACATAAAAATAACCTTGCTTC	100 nM
Structure strand	To form the basic conformation	20[143]20[118]	AGTATGTTAGCAAGCCTTTACAGAGA	100 nM
Structure strand	To form the basic conformation	20[169]20[144]	GCAAGCCCAATAGCTCCTTATTACGC	100 nM
Structure strand	To form the basic conformation	20[196]20[170]	GGTTTATCAGCTTGATTTTCAGGGATA	100 nM
Structure strand	To form the basic conformation	20[222]20[197]	GAATCCCCCTCAACTTTAATTGTATC	100 nM
Structure strand	To form the basic conformation	20[248]20[223]	GTAGCTCAACATGATAAATATTCATT	100 nM
Structure strand	To form the basic conformation	21[13]21[38]	CGTGAACCATCACACAGGGCGCGTAC	100 nM
Structure strand	To form the basic conformation	21[39]21[64]	TATGGTTGCTTTGGAAATTGCGTAGA	100 nM
Structure strand	To form the basic conformation	21[65]21[91]	TTTTCAGGTTTAAAGTACATAAATCAA	100 nM
Structure strand	To form the basic conformation	21[92]21[117]	TATATGTGAGTGAACAGGGAAGCGCA	100 nM
Structure strand	To form the basic conformation	21[118]21[143]	TTAGACGGGAGAAACCCAAAAGAACT	100 nM
Structure strand	To form the basic conformation	21[144]21[169]	GGCATGATTAAGAGAACCCATGTACC	100 nM
Structure strand	To form the basic conformation	21[170]21[196]	GTAACACTGAGTTCTCCAAAAAAAAGG	100 nM
Structure strand	To form the basic conformation	21[197]21[222]	CTCCAAAAGGAGCATGCTTTAAACAG	100 nM
Structure strand	To form the basic conformation	21[223]21[248]	TTCAGAAAACGAGTTGCGGATGGCTT	100 nM
Structure strand	To form the basic conformation	22[38]22[13]	TTAATGCGCCGCTCCAAATCAAGTTT	100 nM
Structure strand	To form the basic conformation	22[64]22[39]	TACAGTAACAGTAACACCCGCCGCGC	100 nM
Structure strand	To form the basic conformation	22[91]22[65]	TTTTTAATGGAAACCGTCAGATGAATA	100 nM
Structure strand	To form the basic conformation	22[117]22[92]	CTGAACAAAGTCAATTTGAATTACCT	100 nM
Structure strand	To form the basic conformation	22[143]22[118]	ATAATAACGGAATTTAACTGAACACC	100 nM
Structure strand	To form the basic conformation	22[169]22[144]	AAACTACAACGCCCCGAGGAAACGCA	100 nM
Structure strand	To form the basic conformation	22[196]22[170]	TTCACGTTGAAAATTCGTCACCAGTAC	100 nM
Structure strand	To form the basic conformation	22[222]22[197]	CAAAAATCAGGTCGAATAATAATTTT	100 nM
Structure strand	To form the basic conformation	22[248]22[223]	TAAGAGGTCATTTAATGACCATAAAT	100 nM
Structure strand	To form the basic conformation	23[13]23[38]	TAAATCGGAACCCTAGCGGTCACGCT	100 nM
Structure strand	To form the basic conformation	23[39]23[64]	GCGCGTAACCACCCCTTTTACATCGG	100 nM
Structure strand	To form the basic conformation	23[65]23[91]	GAGAAACAATAACACAAAATTAATTAC	100 nM
Structure strand	To form the basic conformation	23[92]23[117]	ATTTAACAATTTCGAGGGTAATTGAG	100 nM
Structure strand	To form the basic conformation	23[118]23[143]	CGCTAATATCAGAAGCCGAACAAAGT	100 nM
Structure strand	To form the basic conformation	23[144]23[169]	TACCAGAAGGAAATGTAGCATTCCAC	100 nM
Structure strand	To form the basic conformation	23[170]23[196]	AGACAGCCCTCATATAGAAAGGAACAA	100 nM
Structure strand	To form the basic conformation	23[197]23[222]	CTAAAGGAATTGCTTTACCCTGACTA	100 nM
Structure strand	To form the basic conformation	23[223]23[248]	TTATAGTCAGAAGAGGTCAGGATTAG	100 nM
Structure strand	To form the basic conformation	24[38]24[13]	GCGCTGGCAAGTGTAAAGGGAGCCCC	100 nM
Structure strand	To form the basic conformation	24[64]24[39]	TGCTTTGAATACCAGCGGGCGCTAGG	100 nM
Structure strand	To form the basic conformation	24[91]24[65]	CAAACATCAAGAAAGGATTCGCCTGAT	100 nM
Structure strand	To form the basic conformation	24[117]24[92]	AGAATTGAGTTAAGAAGATGATGAAA	100 nM
Structure strand	To form the basic conformation	24[143]24[118]	AAAGTAAGCAGATGAGATAACCCACA	100 nM
Structure strand	To form the basic conformation	24[169]24[144]	ATCTAAAGTTTTGGCCCTTTTTAAGA	100 nM
Structure strand	To form the basic conformation	24[196]24[170]	TCAGCGGAGTGAGAAGTTAGCGTAACG	100 nM
Structure strand	To form the basic conformation	24[222]24[197]	ATCAAAAAGATTAACTTTCAACAGTT	100 nM
Structure strand	To form the basic conformation	24[248]24[223]	AGCAAACTCCAACCAAAGCGGATTGC	100 nM
Structure strand	To form the basic conformation	25[13]25[38]	GGCGAACGTGGCGAGAAAGGAAGGGA	100 nM
Structure strand	To form the basic conformation	25[39]25[64]	AGAAAGCGAAAGGAAGTTACAAAATC	100 nM
Structure strand	To form the basic conformation	25[65]25[91]	GCGCAGAGGCGAATTATTCATTTCAAT	100 nM
Structure strand	To form the basic conformation	25[92]25[117]	TACCTGAGCAAAAGCCCAATAATAAG	100 nM
Structure strand	To form the basic conformation	25[118]25[143]	AGCAAGAAACAATGAAATAGCAATAG	100 nM
Structure strand	To form the basic conformation	25[144]25[169]	CTATCTTACCGAATCGTCTTTCCAGA	100 nM
Structure strand	To form the basic conformation	25[170]25[196]	CGTTAGTAAATGAATTTTCTGTATGGG	100 nM
Structure strand	To form the basic conformation	25[197]25[222]	ATTTTGCTAAACAAGAGGAAGCCCGA	100 nM
Structure strand	To form the basic conformation	25[223]25[248]	AAGACTTCAAATATCGCGTTTTAATT	100 nM
Protect strand	To avoid polymerasre unspecific filling	1[39]1[51]	AAAATACCGAACGTTTTTTT	100 nM
Protect strand	To avoid polymerasre unspecific filling	1[52]1[64]	TTTTTTTAACCACCAGCAGA	100 nM
Protect strand	To avoid polymerasre unspecific filling	1[92]1[104]	GACGACGACAATATTTTTTT	100 nM
Protect strand	To avoid polymerasre unspecific filling	1[105]1[117]	TTTTTTTAACAACATGTTCA	100 nM
Protect strand	To avoid polymerasre unspecific filling	1[144]1[156]	ACCCTCAGAGCCATTTTTTT	100 nM
Protect strand	To avoid polymerasre unspecific filling	1[157]1[169]	TTTTTTTCCACCCTCAGAGC	100 nM
Protect strand	To avoid polymerasre unspecific filling	1[197]1[209]	GCGCATAGGCTGGTTTTTTT	100 nM
Protect strand	To avoid polymerasre unspecific filling	1[210]1[222]	TTTTTTTCTGACCTTCATCA	100 nM
Protect strand	To avoid polymerasre unspecific filling	25[13]25[25]	GGCGAACGTGGCGTTTTTTT	100 nM
Protect strand	To avoid polymerasre unspecific filling	25[26]25[38]	TTTTTTTAGAAAGGAAGGGA	100 nM
Protect strand	To avoid polymerasre unspecific filling	25[65]25[77]	GCGCAGAGGCGAATTTTTTT	100 nM
Protect strand	To avoid polymerasre unspecific filling	25[78]25[91]	TTTTTTTTTATTCATTTCAAT	100 nM
Protect strand	To avoid polymerasre unspecific filling	25[118]25[130]	AGCAAGAAACAATTTTTTTT	100 nM
Protect strand	To avoid polymerasre unspecific filling	25[131]25[143]	TTTTTTTGAAATAGCAATAG	100 nM
Protect strand	To avoid polymerasre unspecific filling	25[170]25[182]	CGTTAGTAAATGATTTTTTT	100 nM
Protect strand	To avoid polymerasre unspecific filling	25[183]25[196]	TTTTTTTATTTTCTGTATGGG	100 nM
Protect strand	To avoid polymerasre unspecific filling	25[223]25[235]	AAGACTTCAAATATTTTTTT	100 nM
Protect strand	To avoid polymerasre unspecific filling	25[236]25[248]	TTTTTTTTCGCGTTTTAATT	100 nM

## Sheet: 8B31H
Figure S4. 8B×31H & 8H31B rectangles
Strand type	function	strand name ( originally output from CaDNAno, helix [position]）	Sequence	annealing concentration (For 10nM scaffold)
Effector strand	side positive control	1[52]1[64]	TTTTTTTTTGCGGAACAAAG	100 nM
Effector strand	side positive control	1[105]1[117]	TTTTTTTACCGAAGCCCTTT	100 nM
Effector strand	side positive control	1[157]1[169]	TTTTTTTGTAGCAACGGCTA	100 nM
Effector strand	side positive control	1[39]1[51]	TAACATTATCATTTTTTTTT	100 nM
Effector strand	side positive control	1[92]1[104]	CAATAGCTATCTTTTTTTTT	100 nM
Effector strand	side positive control	1[144]1[156]	CATCGGAACGAGGTTTTTTT	100 nM
Effector strand	side positive control	31[26]31[38]	TTTTTTTGGGATTTTAGACA	100 nM
Effector strand	side positive control	31[78]31[91]	TTTTTTTAAATTCTTACCAGT	100 nM
Effector strand	side positive control	31[131]31[143]	TTTTTTTTGATGATACAGGA	100 nM
Effector strand	side positive control	31[183]31[196]	TTTTTTTACTGGATAGCGTCC	100 nM
Effector strand	side positive control	31[13]31[25]	GAGGCCGATTAAATTTTTTT	100 nM
Effector strand	side positive control	31[65]31[77]	ATATGCGTTATACTTTTTTT	100 nM
Effector strand	side positive control	31[118]31[130]	CATACATGGCTTTTTTTTTT	100 nM
Effector strand	side positive control	31[170]31[182]	GTAAAATGTTTAGTTTTTTT	100 nM
Effector strand	side positive control	3[197]2[197]	ACAGTCAAATCACCATCAATATGATA	100 nM
Effector strand	side positive control	5[197]4[197]	GCAATGCCTGAGTAATGTGTAGGTAA	100 nM
Effector strand	side positive control	7[197]6[197]	GCCTTTATTTCAACGCAAGGATAAAA	100 nM
Effector strand	side positive control	9[197]8[197]	GCTAAATCGGTTGTACCAAAAACATT	100 nM
Effector strand	side positive control	11[197]10[197]	TACAGGCAAGGCAAAGAATTAGCAAA	100 nM
Effector strand	side positive control	13[197]12[197]	GAAAAGGTGGCATCAATTCTACTAAT	100 nM
Effector strand	side positive control	15[197]14[197]	TTTCGCAAATGGTCAATAACCTGTTT	100 nM
Effector strand	side positive control	17[197]16[197]	ACAGTTGATTCCCAATTCTGCGAACG	100 nM
Effector strand	side positive control	19[197]18[197]	ACATGTTTTAAATATGCAACTAAAGT	100 nM
Effector strand	side positive control	21[197]20[197]	GTCATTTTTGCGGATGGCTTAGAGCT	100 nM
Effector strand	side positive control	23[197]22[197]	AACTCCAACAGGTCAGGATTAGAGAG	100 nM
Effector strand	side positive control	25[197]24[197]	GACTTCAAATATCGCGTTTTAATTCG	100 nM
Effector strand	side positive control	27[197]26[197]	TTATAGTCAGAAGCAAAGCGGATTGC	100 nM
Effector strand	side positive control	29[197]28[197]	AGTTCAGAAAACGAGAATGACCATAA	100 nM
Effector strand	side positive control	31[197]30[197]	AATACTGCGGAATCGTCATAAATATT	100 nM
Effector strand	side positive control	2[12]3[12]	CAACATACGAGCCGGAAGCATAAAGT	100 nM
Effector strand	side positive control	4[12]5[12]	AGCTAACTCACATTAATTGCGTTGCG	100 nM
Effector strand	side positive control	6[12]7[12]	ACCTGTCGTGCCAGCTGCATTAATGA	100 nM
Effector strand	side positive control	8[12]9[12]	TTTGCGTATTGGGCGCCAGGGTGGTT	100 nM
Effector strand	side positive control	10[12]11[12]	CAGCTGATTGCCCTTCACCGCCTGGC	100 nM
Effector strand	side positive control	12[12]13[12]	ACGCTGGTTTGCCCCAGCAGGCGAAA	100 nM
Effector strand	side positive control	14[12]15[12]	CGGCAAAATCCCTTATAAATCAAAAG	100 nM
Effector strand	side positive control	16[12]17[12]	GTTCCAGTTTGGAACAAGAGTCCACT	100 nM
Effector strand	side positive control	18[12]19[12]	AAGGGCGAAAAACCGTCTATCAGGGC	100 nM
Effector strand	side positive control	20[12]21[12]	CAAATCAAGTTTTTTGGGGTCGAGGT	100 nM
Effector strand	side positive control	22[12]23[12]	AAAGGGAGCCCCCGATTTAGAGCTTG	100 nM
Effector strand	side positive control	24[12]25[12]	GAAAGGAAGGGAAGAAAGCGAAAGGA	100 nM
Effector strand	side positive control	26[12]27[12]	AGCGGTCACGCTGCGCGTAACCACCA	100 nM
Effector strand	side positive control	28[12]29[12]	CAGGGCGCGTACTATGGTTGCTTTGA	100 nM
Effector strand	side positive control	30[12]31[12]	TTAGAATCAGAGCGGGAGCTAAACAG	100 nM
Structure strand	To form the basic conformation	1[118]-1[143]	TTAAGAAAAGTAACAGCGAAAGACAG	50 nM
Structure strand	To form the basic conformation	1[13]-1[38]	AATTGTTATCCGCTTAAAAGTTTGAG	50 nM
Structure strand	To form the basic conformation	1[144]-1[169]	CATCGGAACGAGGGTAGCAACGGCTA	50 nM
Structure strand	To form the basic conformation	1[170]-1[196]	CAGAGGCTTTGAGCTGATAAATTAATG	50 nM
Structure strand	To form the basic conformation	1[39]-1[64]	TAACATTATCATTTTGCGGAACAAAG	50 nM
Structure strand	To form the basic conformation	1[65]-1[91]	AAACCACCAGAAGAAACAATGAAATAG	50 nM
Structure strand	To form the basic conformation	1[92]-1[117]	CAATAGCTATCTTACCGAAGCCCTTT	50 nM
Structure strand	To form the basic conformation	2[117]-2[92]	CAAAGTTACCAGATGAGTTAAGCCCA	50 nM
Structure strand	To form the basic conformation	2[143]-2[118]	TCGTCACCCTCAGGCAGATAGCCGAA	50 nM
Structure strand	To form the basic conformation	2[169]-2[144]	TTCATGAGGAAGTCGCTTTTGCGGGA	50 nM
Structure strand	To form the basic conformation	2[196]-2[170]	TTCAACCGTTCTAGGACTAAAGACTTT	50 nM
Structure strand	To form the basic conformation	2[38]-2[13]	AACGTTATTAATTTCACAATTCCACA	50 nM
Structure strand	To form the basic conformation	2[64]-2[39]	ATCATATTCCTGAAATCCTTTGCCCG	50 nM
Structure strand	To form the basic conformation	2[91]-2[65]	ATAATAAGAGCAAGGAGCGGAATTATC	50 nM
Structure strand	To form the basic conformation	3[118]-3[143]	AACGCAATAATAAGCTGAGGCTTGCA	50 nM
Structure strand	To form the basic conformation	3[13]-3[38]	GTAAAGCCTGGGGTACAAACAATTCG	50 nM
Structure strand	To form the basic conformation	3[144]-3[169]	GGGAGTTAAAGGCTTCCATTAAACGG	50 nM
Structure strand	To form the basic conformation	3[170]-3[196]	GTAAAATACGTAAGAGAAAGGCCGGAG	50 nM
Structure strand	To form the basic conformation	3[39]-3[64]	ACAACTCGTATTATTATCAGATGATG	50 nM
Structure strand	To form the basic conformation	3[65]-3[91]	GCAATTCATCAATAATATCAGAGAGAT	50 nM
Structure strand	To form the basic conformation	3[92]-3[117]	AACCCACAAGAATAGGAAACCGAGGA	50 nM
Structure strand	To form the basic conformation	4[117]-4[92]	AGAACTGGCATGAAACAAAGTCAGAG	50 nM
Structure strand	To form the basic conformation	4[143]-4[118]	GATATATTCGGTCCGGAATACCCAAA	50 nM
Structure strand	To form the basic conformation	4[169]-4[144]	GCACCAACCTAAACCCACGCATAACC	50 nM
Structure strand	To form the basic conformation	4[196]-4[170]	AGATTCAAAAGGGTTGCCACTACGAAG	50 nM
Structure strand	To form the basic conformation	4[38]-4[13]	AAGTATTAGACTTTGCCTAATGAGTG	50 nM
Structure strand	To form the basic conformation	4[64]-4[39]	TTTGGATTATACTTTTGAGGATTTAG	50 nM
Structure strand	To form the basic conformation	4[91]-4[65]	GGTAATTGAGCGCTATAATCCTGATTG	50 nM
Structure strand	To form the basic conformation	5[118]-5[143]	TTACGCAGTATGTTGCGCCGACAATG	50 nM
Structure strand	To form the basic conformation	5[13]-5[38]	CTCACTGCCCGCTGATTAGAGCCGTC	50 nM
Structure strand	To form the basic conformation	5[144]-5[169]	ACAACAACCATCGACGAAAGAGGCAA	50 nM
Structure strand	To form the basic conformation	5[170]-5[196]	AAGAATACACTAACATATATTTTAAAT	50 nM
Structure strand	To form the basic conformation	5[39]-5[64]	AATAGATAATACATCTGAATAATGGA	50 nM
Structure strand	To form the basic conformation	5[65]-5[91]	AGGGTTAGAACCTAGACGGGAGAATTA	50 nM
Structure strand	To form the basic conformation	5[92]-5[117]	ACTGAACACCCTGTTAAGACTCCTTA	50 nM
Structure strand	To form the basic conformation	6[117]-6[92]	AAATACATACATAAATAACATAAAAA	50 nM
Structure strand	To form the basic conformation	6[143]-6[118]	TGATACCGATAGTTAGCAAACGTAGA	50 nM
Structure strand	To form the basic conformation	6[169]-6[144]	GACCCCCAGCGATTTCTTAAACAGCT	50 nM
Structure strand	To form the basic conformation	6[196]-6[170]	ATTTTTAGAACCCTAACACTCATCTTT	50 nM
Structure strand	To form the basic conformation	6[38]-6[13]	CTAACAACTAATATTCCAGTCGGGAA	50 nM
Structure strand	To form the basic conformation	6[64]-6[39]	TATTTGCACGTAAATCTTTAGGAGCA	50 nM
Structure strand	To form the basic conformation	6[91]-6[65]	CAGGGAAGCGCATTACCATATCAAAAT	50 nM
Structure strand	To form the basic conformation	7[118]-7[143]	ATAAAAGAAACGCTTTATCAGCTTGC	50 nM
Structure strand	To form the basic conformation	7[13]-7[38]	ATCGGCCAACGCGAGGAATTGAGGAA	50 nM
Structure strand	To form the basic conformation	7[144]-7[169]	TTTCGAGGTGAATTATACCAAGCGCG	50 nM
Structure strand	To form the basic conformation	7[170]-7[196]	AAACAAAGTACAACTTTTGCGGGAGAA	50 nM
Structure strand	To form the basic conformation	7[39]-7[64]	GGTTATCTAAAATAACAGAAATAAAG	50 nM
Structure strand	To form the basic conformation	7[65]-7[91]	AAATTGCGTAGATAATGAAAATAGCAG	50 nM
Structure strand	To form the basic conformation	7[92]-7[117]	CCTTTACAGAGAGAAGGTGGCAACAT	50 nM
Structure strand	To form the basic conformation	8[117]-8[92]	AATAAGTTTATTTAGAAACGATTTTT	50 nM
Structure strand	To form the basic conformation	8[143]-8[118]	TTAATTGTATCGGAAAGACACCACGG	50 nM
Structure strand	To form the basic conformation	8[169]-8[144]	CATCGCCTGATAACCAAAAGGAGCCT	50 nM
Structure strand	To form the basic conformation	8[196]-8[170]	ATGACCCTGTAATACGGAGATTTGTAT	50 nM
Structure strand	To form the basic conformation	8[38]-8[13]	ATCAACAGTTGAACGGGGAGAGGCGG	50 nM
Structure strand	To form the basic conformation	8[64]-8[39]	GTCAGATGAATATGGTCAGTTGGCAA	50 nM
Structure strand	To form the basic conformation	8[91]-8[65]	TGTTTAACGTCAAATTTCAGGTTTAAC	50 nM
Structure strand	To form the basic conformation	9[118]-9[143]	AGAAAATTCATATCGTTGAAAATCTC	50 nM
Structure strand	To form the basic conformation	9[13]-9[38]	TTTCTTTTCACCAAAATATCAAACCC	50 nM
Structure strand	To form the basic conformation	9[144]-9[169]	CAAAAAAAAGGCTATTGTGTCGAAAT	50 nM
Structure strand	To form the basic conformation	9[170]-9[196]	CCGCGACCTGCTCCCTCAGAGCATAAA	50 nM
Structure strand	To form the basic conformation	9[39]-9[64]	TCAATCAATATCTACAGTAACAGTAC	50 nM
Structure strand	To form the basic conformation	9[65]-9[91]	CTTTTACATCGGGGCCATATTATTTAT	50 nM
Structure strand	To form the basic conformation	9[92]-9[117]	CCCAATCCAAATATGTCACAATCAAT	50 nM
Structure strand	To form the basic conformation	10[117]-10[92]	CAAAGACAAAAGGCCTAATTTGCCAG	50 nM
Structure strand	To form the basic conformation	10[143]-10[118]	AATAATTTTTTCAGGTTTACCAGCGC	50 nM
Structure strand	To form the basic conformation	10[169]-10[144]	CGGAACGAGGCGCAGGAATTGCGAAT	50 nM
Structure strand	To form the basic conformation	10[196]-10[170]	ATTAAGCAATAAAGCATGTTACTTAGC	50 nM
Structure strand	To form the basic conformation	10[38]-10[13]	CTTGCTGAACCTCGTGAGACGGGCAA	50 nM
Structure strand	To form the basic conformation	10[64]-10[39]	GATTCGCCTGATTTCTAAAGCATCAC	50 nM
Structure strand	To form the basic conformation	10[91]-10[65]	TTACAAAATAAACAAGAAACAATAACG	50 nM
Structure strand	To form the basic conformation	11[118]-11[143]	GATTGAGGGAGGGGAGTGAGAATAGA	50 nM
Structure strand	To form the basic conformation	11[13]-11[38]	CCTGAGAGAGTTGGCTGAGAGCCAGC	50 nM
Structure strand	To form the basic conformation	11[144]-11[169]	AAGGAACAACTAAAGACGGTCAATCA	50 nM
Structure strand	To form the basic conformation	11[170]-11[196]	TAAGGGAACCGAACATCCAATAAATCA	50 nM
Structure strand	To form the basic conformation	11[39]-11[64]	AGCAAATGAAAAAGCTTTGAATACCA	50 nM
Structure strand	To form the basic conformation	11[65]-11[91]	AGTTACAAAATCGCCAACGCTAACGAG	50 nM
Structure strand	To form the basic conformation	11[92]-11[117]	CGTCTTTCCAGAGGCGACATTCAACC	50 nM
Structure strand	To form the basic conformation	12[117]-12[92]	ACGGAAATTATTCCCAGCTACAATTT	50 nM
Structure strand	To form the basic conformation	12[143]-12[118]	AACAGTTTCAGCGAAGGTAAATATTG	50 nM
Structure strand	To form the basic conformation	12[169]-12[144]	AAAGAGGACAGATCTAAACAACTTTC	50 nM
Structure strand	To form the basic conformation	12[196]-12[170]	AGTAGTAGCATTAACTGACCAACTTTG	50 nM
Structure strand	To form the basic conformation	12[38]-12[13]	GCAACAGTGCCACCAGCAAGCGGTCC	50 nM
Structure strand	To form the basic conformation	12[64]-12[39]	TATTCATTTCAATATTAACACCGCCT	50 nM
Structure strand	To form the basic conformation	12[91]-12[65]	TATCCTGAATCTTACGCAGAGGCGAAT	50 nM
Structure strand	To form the basic conformation	13[118]-13[143]	TATCACCGTCACCAAATGAATTTTCT	50 nM
Structure strand	To form the basic conformation	13[13]-13[38]	ATCCTGTTTGATGGATAAAACAGAGG	50 nM
Structure strand	To form the basic conformation	13[144]-13[169]	GTATGGGATTTTGGAACGGTGTACAG	50 nM
Structure strand	To form the basic conformation	13[170]-13[196]	ACCAGGCGCATAGTTGGGGCGCGAGCT	50 nM
Structure strand	To form the basic conformation	13[39]-13[64]	TGAGGCGGTCAGTTACCTGAGCAAAA	50 nM
Structure strand	To form the basic conformation	13[65]-13[91]	GAAGATGATGAAAAAATCAAGATTAGT	50 nM
Structure strand	To form the basic conformation	13[92]-13[117]	TGCTATTTTGCACATTAAAGGTGAAT	50 nM
Structure strand	To form the basic conformation	14[117]-14[92]	TGGGAATTAGAGCCCGACTTGCGGGA	50 nM
Structure strand	To form the basic conformation	14[143]-14[118]	TCCAGACGTTAGTGACTTGAGCCATT	50 nM
Structure strand	To form the basic conformation	14[169]-14[144]	CATCAAGAGTAATGTTTTGTCGTCTT	50 nM
Structure strand	To form the basic conformation	14[196]-14[170]	AGCTATATTTTCATGCTGGCTGACCTT	50 nM
Structure strand	To form the basic conformation	14[38]-14[13]	ACCACCAGCAGAAGTGGTTCCGAAAT	50 nM
Structure strand	To form the basic conformation	14[64]-14[39]	AACAAAATTAATTAAATACCGAACGA	50 nM
Structure strand	To form the basic conformation	14[91]-14[65]	GGTTTTGAAGCCTTCAAACATCAAGAA	50 nM
Structure strand	To form the basic conformation	15[118]-15[143]	AGTAGCACCATTACCTCATAGTTAGC	50 nM
Structure strand	To form the basic conformation	15[13]-15[38]	AATAGCCCGAGATTGATAGCCCTAAA	50 nM
Structure strand	To form the basic conformation	15[144]-15[169]	GTAACGATCTAAACTTGACAAGAACC	50 nM
Structure strand	To form the basic conformation	15[170]-15[196]	GGATATTCATTACGACCATTAGATACA	50 nM
Structure strand	To form the basic conformation	15[39]-15[64]	ACATCGCCATTAAACATTTAACAATT	50 nM
Structure strand	To form the basic conformation	15[65]-15[91]	TCATTTGAATTACAGAACGCGAGGCGT	50 nM
Structure strand	To form the basic conformation	15[92]-15[117]	TTTAGCGAACCTCCAGCAAAATCACC	50 nM
Structure strand	To form the basic conformation	16[117]-16[92]	CGGAAACGTCACCGATATAGAAGGCT	50 nM
Structure strand	To form the basic conformation	16[143]-16[118]	TTCCACAGACAGCCCATTAGCAAGGC	50 nM
Structure strand	To form the basic conformation	16[169]-16[144]	ACAAAGCTGCTCAAACGCCTGTAGCA	50 nM
Structure strand	To form the basic conformation	16[196]-16[170]	AGTAGATTTAGTTTCCAAATCAACGTA	50 nM
Structure strand	To form the basic conformation	16[38]-16[13]	TTAATGCGCGAACAGGGTTGAGTGTT	50 nM
Structure strand	To form the basic conformation	16[64]-16[39]	AACAGTACATAAATGGCTATTAGTCT	50 nM
Structure strand	To form the basic conformation	16[91]-16[65]	TATCCGGTATTCTACTTTTTTAATGGA	50 nM
Structure strand	To form the basic conformation	17[118]-17[143]	ATAGCAGCACCGTTGAGTTTCGTCAC	50 nM
Structure strand	To form the basic conformation	17[13]-17[38]	ATTAAAGAACGTGTACGTGGCACAGA	50 nM
Structure strand	To form the basic conformation	17[144]-17[169]	CAGTACAAACTACTTCAGTGAATAAG	50 nM
Structure strand	To form the basic conformation	17[170]-17[196]	GCTTGCCCTGACGTTTCATTCCATATA	50 nM
Structure strand	To form the basic conformation	17[39]-17[64]	CAATATTTTTGAATCAATATATGTGA	50 nM
Structure strand	To form the basic conformation	17[65]-17[91]	GTGAATAACCTTGTTACCGCGCCCAAT	50 nM
Structure strand	To form the basic conformation	17[92]-17[117]	AGCAAGCAAATCAAATGAAACCATCG	50 nM
Structure strand	To form the basic conformation	18[117]-18[92]	AGAATCAAGTTTGCCGTTTTTATTTT	50 nM
Structure strand	To form the basic conformation	18[143]-18[118]	TGTACCGTAACACAATCAGTAGCGAC	50 nM
Structure strand	To form the basic conformation	18[169]-18[144]	CGAGTAGTAAATTCAATAGGAACCCA	50 nM
Structure strand	To form the basic conformation	18[196]-18[170]	ACGGTGTCTGGAAGAGAAACACCAGAA	50 nM
Structure strand	To form the basic conformation	18[38]-18[13]	GAAAGCGTAAGAAGACTCCAACGTCA	50 nM
Structure strand	To form the basic conformation	18[64]-18[39]	TCGCTATTAATTAACCCTTCTGACCT	50 nM
Structure strand	To form the basic conformation	18[91]-18[65]	CATCGTAGGAATCACTTCTGTAAATCG	50 nM
Structure strand	To form the basic conformation	19[118]-19[143]	ACTGTAGCGCGTTACCCTCATTTTCA	50 nM
Structure strand	To form the basic conformation	19[13]-19[38]	GATGGCCCACTACGGGACATTCTGGC	50 nM
Structure strand	To form the basic conformation	19[144]-19[169]	GGGATAGCAAGCCGGGCTTGAGATGG	50 nM
Structure strand	To form the basic conformation	19[170]-19[196]	TTTAATTTCAACTAATGCTGTAGCTCA	50 nM
Structure strand	To form the basic conformation	19[39]-19[64]	CAACAGAGATAGAATTTTCCCTTAGA	50 nM
Structure strand	To form the basic conformation	19[65]-19[91]	ATCCTTGAAAACAGTACCGCACTCATC	50 nM
Structure strand	To form the basic conformation	19[92]-19[117]	GAGAACAAGCAAGCCTTTAGCGTCAG	50 nM
Structure strand	To form the basic conformation	20[117]-20[92]	TCGGTCATAGCCCTCATTCCAAGAAC	50 nM
Structure strand	To form the basic conformation	20[143]-20[118]	CCTCAGAGCCACCTTCATCGGCATTT	50 nM
Structure strand	To form the basic conformation	20[169]-20[144]	ATTACCTTATGCGTCAGAACCGCCAC	50 nM
Structure strand	To form the basic conformation	20[196]-20[170]	TAATTGCTGAATATTTAATCATTGTGA	50 nM
Structure strand	To form the basic conformation	20[38]-20[13]	ACCAGTAATAAAAGTGAACCATCACC	50 nM
Structure strand	To form the basic conformation	20[64]-20[39]	GATTAAGACGCTGCACCAGTCACACG	50 nM
Structure strand	To form the basic conformation	20[91]-20[65]	GGGTATTAAACCAATAGCGATAGCTTA	50 nM
Structure strand	To form the basic conformation	21[118]-21[143]	TGCCATCTTTTCATACCGCCACCCTC	50 nM
Structure strand	To form the basic conformation	21[13]-21[38]	GCCGTAAAGCACTAAATGGATTATTT	50 nM
Structure strand	To form the basic conformation	21[144]-21[169]	AGAACCGCCACCCATTTTAAGAACTG	50 nM
Structure strand	To form the basic conformation	21[170]-21[196]	GCTCATTATACCACCTTTTGATAAGAG	50 nM
Structure strand	To form the basic conformation	21[39]-21[64]	ACATTGGCAGATTAGAAGAGTCAATA	50 nM
Structure strand	To form the basic conformation	21[65]-21[91]	GTGAATTTATCAACAATCAATAATCGG	50 nM
Structure strand	To form the basic conformation	21[92]-21[117]	CTGTCTTTCCTTACCTTATTAGCGTT	50 nM
Structure strand	To form the basic conformation	22[117]-22[92]	CGGAACCAGAGCCCATCCTAATTTAC	50 nM
Structure strand	To form the basic conformation	22[143]-22[118]	TCAGGAGGTTTAGTAATCAAAATCAC	50 nM
Structure strand	To form the basic conformation	22[169]-22[144]	GAAGAAAAATCTATGTATCACCGTAC	50 nM
Structure strand	To form the basic conformation	22[196]-22[170]	TACCTTTAATTGCTGTCAGGACGTTGG	50 nM
Structure strand	To form the basic conformation	22[38]-22[13]	GCTCAATCGTCTGAAATCGGAACCCT	50 nM
Structure strand	To form the basic conformation	22[64]-22[39]	AGAGACTACCTTTCCTACATTTTGAC	50 nM
Structure strand	To form the basic conformation	22[91]-22[65]	GAGCATGTAGAAACAATCATAGGTCTG	50 nM
Structure strand	To form the basic conformation	23[118]-23[143]	CCTCCCTCAGAGCTTGATATAAGTAT	50 nM
Structure strand	To form the basic conformation	23[13]-23[38]	ACGGGGAAAGCCGCAACAGGAAAAAC	50 nM
Structure strand	To form the basic conformation	23[144]-23[169]	AGCCCGGAATAGGCGTTAATAAAACG	50 nM
Structure strand	To form the basic conformation	23[170]-23[196]	AACTAACGGAACACCAGACCGGAAGCA	50 nM
Structure strand	To form the basic conformation	23[39]-23[64]	GCTCATGGAAATATTAACCTCCGGCT	50 nM
Structure strand	To form the basic conformation	23[65]-23[91]	TAGGTTGGGTTATAAGTCCTGAACAAG	50 nM
Structure strand	To form the basic conformation	23[92]-23[117]	AAAAATAATATCCACCACCGGAACCG	50 nM
Structure strand	To form the basic conformation	24[117]-24[92]	ACCGCCACCCTCAGAACGCGCCTGTT	50 nM
Structure strand	To form the basic conformation	24[143]-24[118]	GCCGTCGAGAGGGCGCCACCCTCAGA	50 nM
Structure strand	To form the basic conformation	24[169]-24[144]	TAGAAAGATTCATCAGGCGGATAAGT	50 nM
Structure strand	To form the basic conformation	24[196]-24[170]	AGCTTCAAAGCGAAACATTATTACAGG	50 nM
Structure strand	To form the basic conformation	24[38]-24[13]	CCGCCAGCCATTGGCGAACGTGGCGA	50 nM
Structure strand	To form the basic conformation	24[64]-24[39]	AATGCTGATGCAACAGAACAATATTA	50 nM
Structure strand	To form the basic conformation	24[91]-24[65]	TATCAACAATAGATATAACTATATGTA	50 nM
Structure strand	To form the basic conformation	25[118]-25[143]	CAGAGCCGCCACCAGGATTAGCGGGG	50 nM
Structure strand	To form the basic conformation	25[13]-25[38]	GCGGGCGCTAGGGAAACTATCGGCCT	50 nM
Structure strand	To form the basic conformation	25[144]-25[169]	TTTTGCTCAGTACCAGTTGAGATTTA	50 nM
Structure strand	To form the basic conformation	25[170]-25[196]	GGAATACCACATTGAGGAAGCCCGAAA	50 nM
Structure strand	To form the basic conformation	25[39]-25[64]	TGCTGGTAATATCATCCAATCGCAAG	50 nM
Structure strand	To form the basic conformation	25[65]-25[91]	ACAAAGAACGCGACAATAAACAACATG	50 nM
Structure strand	To form the basic conformation	25[92]-25[117]	TTCAGCTAATGCAGAGCCACCACCCT	50 nM
Structure strand	To form the basic conformation	26[117]-26[92]	GAGCCGCCGCCAGGGTAAAGTAATTC	50 nM
Structure strand	To form the basic conformation	26[143]-26[118]	CAAGAGAAGGATTAGAACCACCACCA	50 nM
Structure strand	To form the basic conformation	26[169]-26[144]	TACATAACGCCAAGGCTGAGACTCCT	50 nM
Structure strand	To form the basic conformation	26[196]-26[170]	ATCAAAAAGATTAACAACTAATGCAGA	50 nM
Structure strand	To form the basic conformation	26[38]-26[13]	AGTAGAAGAACTCCGCTGGCAAGTGT	50 nM
Structure strand	To form the basic conformation	26[64]-26[39]	AATATATTTTAGTCATCACTTGCCTG	50 nM
Structure strand	To form the basic conformation	26[91]-26[65]	TGTCCAGACGACGAGAAAACTTTTTCA	50 nM
Structure strand	To form the basic conformation	27[118]-27[143]	TTGAGGCAGGTCATATTCTGAAACAT	50 nM
Structure strand	To form the basic conformation	27[13]-27[38]	CACCCGCCGCGCTAGCAATACTTCTT	50 nM
Structure strand	To form the basic conformation	27[144]-27[169]	GAAAGTATTAAGAAAGGAATTACGAG	50 nM
Structure strand	To form the basic conformation	27[170]-27[196]	GCATAGTAAGAGCCTTTACCCTGACTA	50 nM
Structure strand	To form the basic conformation	27[39]-27[64]	TGATTAGTAATAATAATTTCATCTTC	50 nM
Structure strand	To form the basic conformation	27[65]-27[91]	TGACCTAAATTTAATAAGAGAATATAA	50 nM
Structure strand	To form the basic conformation	27[92]-27[117]	AGTACCGACAAAACATTGACAGGAGG	50 nM
Structure strand	To form the basic conformation	28[117]-28[92]	GATATTCACAAACTTAGGCAGAGGCA	50 nM
Structure strand	To form the basic conformation	28[143]-28[118]	TTTCGGAACCTATGACGATTGGCCTT	50 nM
Structure strand	To form the basic conformation	28[169]-28[144]	CCCTCGTTTACCATGCCCCCTGCCTA	50 nM
Structure strand	To form the basic conformation	28[196]-28[170]	ATCAAAAATCAGGTAACACTATCATAA	50 nM
Structure strand	To form the basic conformation	28[38]-28[13]	AATTAACCGTTGTTAATGCGCCGCTA	50 nM
Structure strand	To form the basic conformation	28[64]-28[39]	CCGACCGTGTGATTGTCCATCACGCA	50 nM
Structure strand	To form the basic conformation	28[91]-28[65]	TTTTCGAGCCAGTAATGGTTTGAAATA	50 nM
Structure strand	To form the basic conformation	29[118]-29[143]	TTAAAGCCAGAATGTAACAGTGCCCG	50 nM
Structure strand	To form the basic conformation	29[13]-29[38]	CGAGCACGTATAACAGTGAGGCCACC	50 nM
Structure strand	To form the basic conformation	29[144]-29[169]	TATAAACAGTTAAGACGACGATAAAA	50 nM
Structure strand	To form the basic conformation	29[170]-29[196]	ACCAAAATAGCGACAAATGCTTTAAAC	50 nM
Structure strand	To form the basic conformation	29[39]-29[64]	GAGTAAAAGAGTCAAATAAGGCGTTA	50 nM
Structure strand	To form the basic conformation	29[65]-29[91]	AATAAGAATAAACCCATATTTAACAAC	50 nM
Structure strand	To form the basic conformation	29[92]-29[117]	GCCAACATGTAATAAATAAATCCTCA	50 nM
Structure strand	To form the basic conformation	30[117]-30[92]	TCTGAATTTACCGTCAACAGTAGGGC	50 nM
Structure strand	To form the basic conformation	30[143]-30[118]	GTCAGTGCCTTGAGGAAAGCGCAGTC	50 nM
Structure strand	To form the basic conformation	30[169]-30[144]	AAGAAGTTTTGCCAAGTTTTAACGGG	50 nM
Structure strand	To form the basic conformation	30[196]-30[170]	CATTGAATCCCCCTGAGGCTTTTGCAA	50 nM
Structure strand	To form the basic conformation	30[38]-30[13]	GTGTTTTTATAATCGTGCTTTCCTCG	50 nM
Structure strand	To form the basic conformation	30[64]-30[39]	TTACTAGAAAAAGAGAATCCTGAGAA	50 nM
Structure strand	To form the basic conformation	30[91]-30[65]	TTAATTGAGAATCGACCGGAATCATAA	50 nM
Structure strand	To form the basic conformation	31[118]-31[143]	CATACATGGCTTTTGATGATACAGGA	50 nM
Structure strand	To form the basic conformation	31[13]-31[38]	GAGGCCGATTAAAGGGATTTTAGACA	50 nM
Structure strand	To form the basic conformation	31[144]-31[169]	GTGTACTGGTAATAGAGGGGGTAATA	50 nM
Structure strand	To form the basic conformation	31[170]-31[196]	GTAAAATGTTTAGACTGGATAGCGTCC	50 nM
Structure strand	To form the basic conformation	31[39]-31[64]	GGAACGGTACGCCCCTGTTTAGTATC	50 nM
Structure strand	To form the basic conformation	31[65]-31[91]	ATATGCGTTATACAAATTCTTACCAGT	50 nM
Structure strand	To form the basic conformation	31[92]-31[117]	ATAAAGCCAACGCTTCCAGTAAGCGT	50 nM

## Sheet: 22H×11B
Figure S5. 22H×11B & 22B×11H rectangles
Strand type	function	strand name ( originally output from CaDNAno, helix [position]）	Sequence	annealing concentration (For 10nM scaffold)
Structure strand	To form the basic conformation	3[13]-3[38]	TTCCAGTCGGGAAAAAGGGAGCCCCC	50 nM
Structure strand	To form the basic conformation	5[13]-5[38]	CGGGGAGAGGCGGCAAATCAAGTTTT	50 nM
Structure strand	To form the basic conformation	7[13]-7[38]	GTGAGACGGGCAAAAGGGCGAAAAAC	50 nM
Structure strand	To form the basic conformation	9[13]-9[38]	CAGCAAGCGGTCCGTTCCAGTTTGGA	50 nM
Structure strand	To form the basic conformation	10[38]-10[13]	AGGGTTGAGTGTTACGCTGGTTTGCC	50 nM
Structure strand	To form the basic conformation	2[38]-2[13]	GCGAACGTGGCGAAGCTAACTCACAT	50 nM
Structure strand	To form the basic conformation	4[38]-4[13]	AAATCGGAACCCTACCTGTCGTGCCA	50 nM
Structure strand	To form the basic conformation	6[38]-6[13]	GTGAACCATCACCTTTGCGTATTGGG	50 nM
Structure strand	To form the basic conformation	8[38]-8[13]	GACTCCAACGTCACAGCTGATTGCCC	50 nM
Structure strand	To form the basic conformation	3[39]-3[64]	GATTTAGAGCTTGCACCCGCCGCGCT	50 nM
Structure strand	To form the basic conformation	5[39]-5[64]	TTGGGGTCGAGGTCGAGCACGTATAA	50 nM
Structure strand	To form the basic conformation	7[39]-7[64]	CGTCTATCAGGGCGAGGCCGATTAAA	50 nM
Structure strand	To form the basic conformation	9[39]-9[64]	ACAAGAGTCCACTGTGTTTTTATAAT	50 nM
Structure strand	To form the basic conformation	10[64]-10[39]	TGTCCATCACGCAAATAGCCCGAGAT	50 nM
Structure strand	To form the basic conformation	2[64]-2[39]	CGCGTAACCACCAACGGGGAAAGCCG	50 nM
Structure strand	To form the basic conformation	4[64]-4[39]	ATGGTTGCTTTGAGCCGTAAAGCACT	50 nM
Structure strand	To form the basic conformation	6[64]-6[39]	GGGAGCTAAACAGGATGGCCCACTAC	50 nM
Structure strand	To form the basic conformation	8[64]-8[39]	AGAATCCTGAGAAATTAAAGAACGTG	50 nM
Structure strand	To form the basic conformation	3[65]-3[91]	TAATGCGCCGCTAATAGAACCCTTCTG	50 nM
Structure strand	To form the basic conformation	5[65]-5[91]	CGTGCTTTCCTCGGCAGATTCACCAGT	50 nM
Structure strand	To form the basic conformation	7[65]-7[91]	GGGATTTTAGACAATGGAAATACCTAC	50 nM
Structure strand	To form the basic conformation	9[65]-9[91]	CAGTGAGGCCACCCTGGTAATATCCAG	50 nM
Structure strand	To form the basic conformation	10[91]-10[65]	AACTATCGGCCTTGGAGTAAAAGAGTC	50 nM
Structure strand	To form the basic conformation	2[91]-2[65]	CAGACAATATTTTTAGCGGTCACGCTG	50 nM
Structure strand	To form the basic conformation	4[91]-4[65]	TCTGGCCAACAGAGCAGGGCGCGTACT	50 nM
Structure strand	To form the basic conformation	6[91]-6[65]	GATTATTTACATTGTTAGAATCAGAGC	50 nM
Structure strand	To form the basic conformation	8[91]-8[65]	CAGGAAAAACGCTCGGAACGGTACGCC	50 nM
Structure strand	To form the basic conformation	3[92]-3[117]	ACCTGAAAGCGTAAAGATAAAACAGA	50 nM
Structure strand	To form the basic conformation	5[92]-5[117]	CACACGACCAGTAACGCTGAGAGCCA	50 nM
Structure strand	To form the basic conformation	7[92]-7[117]	ATTTTGACGCTCATCAAATATCAAAC	50 nM
Structure strand	To form the basic conformation	9[92]-9[117]	AACAATATTACCGAAAGGAATTGAGG	50 nM
Structure strand	To form the basic conformation	10[117]-10[92]	CACTAACAACTAAGTAGAAGAACTCA	50 nM
Structure strand	To form the basic conformation	2[117]-2[92]	GAACCACCAGCAGAGAATACGTGGCA	50 nM
Structure strand	To form the basic conformation	4[117]-4[92]	CTGCAACAGTGCCATAAAAGGGACAT	50 nM
Structure strand	To form the basic conformation	6[117]-6[92]	ACCTTGCTGAACCATCGTCTGAAATG	50 nM
Structure strand	To form the basic conformation	8[117]-8[92]	AAATCAACAGTTGCCAGCCATTGCAA	50 nM
Structure strand	To form the basic conformation	3[118]-3[143]	GGTGAGGCGGTCACTTCTGAATAATG	50 nM
Structure strand	To form the basic conformation	5[118]-5[143]	GCAGCAAATGAAAGATTATCAGATGA	50 nM
Structure strand	To form the basic conformation	7[118]-7[143]	CCTCAATCAATATTTTTGCGGAACAA	50 nM
Structure strand	To form the basic conformation	9[118]-9[143]	AAGGTTATCTAAATAAATCCTTTGCC	50 nM
Structure strand	To form the basic conformation	10[143]-10[118]	CGACAACTCGTATATATCTTTAGGAG	50 nM
Structure strand	To form the basic conformation	2[143]-2[118]	ATTATTTGCACGTAAAAATACCGAAC	50 nM
Structure strand	To form the basic conformation	4[143]-4[118]	TGTTTGGATTATAGTATTAACACCGC	50 nM
Structure strand	To form the basic conformation	6[143]-6[118]	TCATCATATTCCTAATCTAAAGCATC	50 nM
Structure strand	To form the basic conformation	8[143]-8[118]	AGTAACATTATCACTGGTCAGTTGGC	50 nM
Structure strand	To form the basic conformation	3[144]-3[169]	GAAGGGTTAGAACGGAGAAACAATAA	50 nM
Structure strand	To form the basic conformation	5[144]-5[169]	TGGCAATTCATCACGCGCAGAGGCGA	50 nM
Structure strand	To form the basic conformation	7[144]-7[169]	AGAAACCACCAGAAACAAACATCAAG	50 nM
Structure strand	To form the basic conformation	9[144]-9[169]	CGAACGTTATTAAACCTTTTTTAATG	50 nM
Structure strand	To form the basic conformation	10[169]-10[144]	GAGTGAATAACCTTTTACAAACAATT	50 nM
Structure strand	To form the basic conformation	2[169]-2[144]	ACCTTTTACATCGCTACCATATCAAA	50 nM
Structure strand	To form the basic conformation	4[169]-4[144]	CAAGTTACAAAATATATAATCCTGAT	50 nM
Structure strand	To form the basic conformation	6[169]-6[144]	AAGAAGATGATGAAGGAGCGGAATTA	50 nM
Structure strand	To form the basic conformation	8[169]-8[144]	TTTCATTTGAATTTTTTAAAAGTTTG	50 nM
Structure strand	To form the basic conformation	1[170]-1[196]	ACGTCAGATGAATCGTTAAATAAGAAT	50 nM
Structure strand	To form the basic conformation	11[170]-11[196]	CGTCGCTATTAATTAATTTTCCCTTAG	50 nM
Structure strand	To form the basic conformation	3[170]-3[196]	CGGATTCGCCTGACATCTTCTGACCTA	50 nM
Structure strand	To form the basic conformation	5[170]-5[196]	ATTATTCATTTCAAATCGCAAGACAAA	50 nM
Structure strand	To form the basic conformation	7[170]-7[196]	AAAACAAAATTAAAACCTCCGGCTTAG	50 nM
Structure strand	To form the basic conformation	9[170]-9[196]	GAAACAGTACATAAGAAGAGTCAATAG	50 nM
Structure strand	To form the basic conformation	10[196]-10[170]	AGATTAAGACGCTGAATCAATATATGT	50 nM
Structure strand	To form the basic conformation	2[196]-2[170]	TGTGATAAATAAGGATACAGTAACAGT	50 nM
Structure strand	To form the basic conformation	4[196]-4[170]	ATTTTAGTTAATTTTTGCTTTGAATAC	50 nM
Structure strand	To form the basic conformation	6[196]-6[170]	GCTGATGCAAATCCATTACCTGAGCAA	50 nM
Structure strand	To form the basic conformation	8[196]-8[170]	GAGACTACCTTTTTTTACATTTAACAA	50 nM
Structure strand	To form the basic conformation	3[197]-3[222]	AATTTAATGGTTTCCAGTATAAAGCC	50 nM
Structure strand	To form the basic conformation	5[197]-5[222]	GAACGCGAGAAAATAACAACGCCAAC	50 nM
Structure strand	To form the basic conformation	7[197]-7[222]	GTTGGGTTATATAAGAATATAAAGTA	50 nM
Structure strand	To form the basic conformation	9[197]-9[222]	TGAATTTATCAAATAAACAACATGTT	50 nM
Structure strand	To form the basic conformation	10[222]-10[197]	TCAACAATAGATAATAGCGATAGCTT	50 nM
Structure strand	To form the basic conformation	2[222]-2[197]	ATACAAATTCTTAGAAATACCGACCG	50 nM
Structure strand	To form the basic conformation	4[222]-4[197]	GAATCGCCATATTCTTTTTCAAATAT	50 nM
Structure strand	To form the basic conformation	6[222]-6[197]	AGCCAGTAATAAGACTATATGTAAAT	50 nM
Structure strand	To form the basic conformation	8[222]-8[197]	CAGACGACGACAAATCATAGGTCTGA	50 nM
Structure strand	To form the basic conformation	3[223]-3[248]	AACGCTCAACAGTCGAACCTCCCGAC	50 nM
Structure strand	To form the basic conformation	5[223]-5[248]	ATGTAATTTAGGCAAATCAGATATAG	50 nM
Structure strand	To form the basic conformation	7[223]-7[248]	CCGACAAAAGGTACAAGCCGTTTTTA	50 nM
Structure strand	To form the basic conformation	9[223]-9[248]	CAGCTAATGCAGATATCATTCCAAGA	50 nM
Structure strand	To form the basic conformation	10[248]-10[223]	GGCTGTCTTTCCTACGCGCCTGTTTA	50 nM
Structure strand	To form the basic conformation	2[248]-2[223]	CAAGATTAGTTGCTATCATATGCGTT	50 nM
Structure strand	To form the basic conformation	4[248]-4[223]	CGAGGCGTTTTAGAGGGCTTAATTGA	50 nM
Structure strand	To form the basic conformation	6[248]-6[223]	CCCAATAGCAAGCAGAGGCATTTTCG	50 nM
Structure strand	To form the basic conformation	8[248]-8[223]	CATCGAGAACAAGAAGTAATTCTGTC	50 nM
Structure strand	To form the basic conformation	1[249]-1[274]	GCTACAATTTTATCCTGAATCTTACC	50 nM
Structure strand	To form the basic conformation	11[249]-11[274]	GAGCATGTAGAAAAAGCCCAATAATA	50 nM
Structure strand	To form the basic conformation	3[249]-3[274]	TTGCGGGAGGTTTTACAAAATAAACA	50 nM
Structure strand	To form the basic conformation	5[249]-5[274]	AAGGCTTATCCGGTTGTTTAACGTCA	50 nM
Structure strand	To form the basic conformation	7[249]-7[274]	TTTTCATCGTAGGAAACAGGGAAGCG	50 nM
Structure strand	To form the basic conformation	9[249]-9[274]	ACGGGTATTAAACCAGAGGGTAATTG	50 nM
Structure strand	To form the basic conformation	10[274]-10[249]	CAAGAATTGAGTTCCAATCAATAATC	50 nM
Structure strand	To form the basic conformation	2[274]-2[249]	CTAATTTGCCAGTTGAAGCCTTAAAT	50 nM
Structure strand	To form the basic conformation	4[274]-4[249]	AAGAAACGATTTTTATTCTAAGAACG	50 nM
Structure strand	To form the basic conformation	6[274]-6[249]	GAGAATAACATAAAATCATTACCGCG	50 nM
Structure strand	To form the basic conformation	8[274]-8[249]	CCCTGAACAAAGTCAAGTACCGCACT	50 nM
Structure strand	To form the basic conformation	3[275]-3[301]	GCCATATTATTTAGAATAAGTTTATTT	50 nM
Structure strand	To form the basic conformation	5[275]-5[301]	AAAATGAAAATAGAGAAAATACATACA	50 nM
Structure strand	To form the basic conformation	7[275]-7[301]	CATTAGACGGGAGCCAAAAGAACTGGC	50 nM
Structure strand	To form the basic conformation	9[275]-9[301]	AGCGCTAATATCAAGCCGAACAAAGTT	50 nM
Structure strand	To form the basic conformation	10[301]-10[275]	AAAAGTAAGCAGATGAGAGATAACCCA	50 nM
Structure strand	To form the basic conformation	2[301]-2[275]	GGTTTACCAGCGCCGTCTTTCCAGAGC	50 nM
Structure strand	To form the basic conformation	4[301]-4[275]	GCAAAGACACCACGTCCCAATCCAAAT	50 nM
Structure strand	To form the basic conformation	6[301]-6[275]	ATGTTAGCAAACGTCAGCCTTTACAGA	50 nM
Structure strand	To form the basic conformation	8[301]-8[275]	TAATAACGGAATACAATTAACTGAACA	50 nM
Structure strand	To form the basic conformation	3[302]-3[327]	TGTCACAATCAATTCACCGTCACCGA	50 nM
Structure strand	To form the basic conformation	5[302]-5[327]	TAAAGGTGGCAACTAGCACCATTACC	50 nM
Structure strand	To form the basic conformation	7[302]-7[327]	ATGATTAAGACTCAGCAGCACCGTAA	50 nM
Structure strand	To form the basic conformation	9[302]-9[327]	ACCAGAAGGAAACTGTAGCGCGTTTT	50 nM
Structure strand	To form the basic conformation	10[327]-10[302]	TTATTAGCGTTTGAGCCCTTTTTAAG	50 nM
Structure strand	To form the basic conformation	2[327]-2[302]	TAAAGGTGAATTAAGAAAATTCATAT	50 nM
Structure strand	To form the basic conformation	4[327]-4[302]	GCAAAATCACCAGATATAAAAGAAAC	50 nM
Structure strand	To form the basic conformation	6[327]-6[302]	TGAAACCATCGATCTTATTACGCAGT	50 nM
Structure strand	To form the basic conformation	8[327]-8[302]	TTTAGCGTCAGACCGAGGAAACGCAA	50 nM
Structure strand	To form the basic conformation	3[328]-3[353]	CTTGAGCCATTTGTGAATTTACCGTT	50 nM
Structure strand	To form the basic conformation	5[328]-5[353]	ATTAGCAAGGCCGTATTCACAAACAA	50 nM
Structure strand	To form the basic conformation	7[328]-7[353]	TCAGTAGCGACAGGCCGCCGCCAGCA	50 nM
Structure strand	To form the basic conformation	9[328]-9[353]	CATCGGCATTTTCCGCCACCCTCAGA	50 nM
Structure strand	To form the basic conformation	10[353]-10[328]	CCACCCTCAGAACGGTCATAGCCCCC	50 nM
Structure strand	To form the basic conformation	2[353]-2[328]	ATGATACAGGAGTGGAAATTATTCAT	50 nM
Structure strand	To form the basic conformation	4[353]-4[328]	AAAGCGCAGTCTCGGAATTAGAGCCA	50 nM
Structure strand	To form the basic conformation	6[353]-6[328]	CGATTGGCCTTGAGAAACGTCACCAA	50 nM
Structure strand	To form the basic conformation	8[353]-8[328]	AACCACCACCAGAAATCAAGTTTGCC	50 nM
Structure strand	To form the basic conformation	3[354]-3[379]	CCAGTAAGCGTCATCGGAACCTATTA	50 nM
Structure strand	To form the basic conformation	5[354]-5[379]	ATAAATCCTCATTAGAGAAGGATTAG	50 nM
Structure strand	To form the basic conformation	7[354]-7[379]	TTGACAGGAGGTTCGTCGAGAGGGTT	50 nM
Structure strand	To form the basic conformation	9[354]-9[379]	GCCACCACCCTCAAGGAGGTTTAGTA	50 nM
Structure strand	To form the basic conformation	10[379]-10[354]	AGAACCGCCACCCTCCCTCAGAGCCG	50 nM
Structure strand	To form the basic conformation	2[379]-2[354]	CCCCCTGCCTATTTACATGGCTTTTG	50 nM
Structure strand	To form the basic conformation	4[379]-4[354]	CTGAGACTCCTCAAAAGCCAGAATGG	50 nM
Structure strand	To form the basic conformation	6[379]-6[354]	GGCGGATAAGTGCGAGGCAGGTCAGA	50 nM
Structure strand	To form the basic conformation	8[379]-8[354]	TATCACCGTACTCGAGCCGCCACCAG	50 nM
Structure strand	To form the basic conformation	3[380]-3[406]	TTCTGAAACATGATAAAGGAATTGCGA	50 nM
Structure strand	To form the basic conformation	5[380]-5[406]	GATTAGCGGGGTTTTTTGCTAAACAAC	50 nM
Structure strand	To form the basic conformation	7[380]-7[406]	GATATAAGTATAGATCTAAAGTTTTGT	50 nM
Structure strand	To form the basic conformation	9[380]-9[406]	CCGCCACCCTCAGACAAACTACAACGC	50 nM
Structure strand	To form the basic conformation	10[406]-10[380]	GTTTCGTCACCAGTAACCGCCACCCTC	50 nM
Structure strand	To form the basic conformation	2[406]-2[380]	TCCAAAAAAAAGGCTAAACAGTTAATG	50 nM
Structure strand	To form the basic conformation	4[406]-4[380]	TAGAAAGGAACAACAAGTATTAAGAGG	50 nM
Structure strand	To form the basic conformation	6[406]-6[380]	TTTTCTGTATGGGATTGCTCAGTACCA	50 nM
Structure strand	To form the basic conformation	8[406]-8[380]	TAGTTAGCGTAACGCCCGGAATAGGTG	50 nM
Structure strand	To form the basic conformation	3[407]-3[432]	ATAATAATTTTTTTGCGCCGACAATG	50 nM
Structure strand	To form the basic conformation	5[407]-5[432]	TTTCAACAGTTTCGCTGAGGCTTGCA	50 nM
Structure strand	To form the basic conformation	7[407]-7[432]	CGTCTTTCCAGACCAGCGAAAGACAG	50 nM
Structure strand	To form the basic conformation	9[407]-9[432]	CTGTAGCATTCCAGACTAAAGACTTT	50 nM
Structure strand	To form the basic conformation	10[432]-10[407]	GTAAAATACGTAAACCGTAACACTGA	50 nM
Structure strand	To form the basic conformation	2[432]-2[407]	TGATACCGATAGTCACGTTGAAAATC	50 nM
Structure strand	To form the basic conformation	4[432]-4[407]	GATATATTCGGTCAGCGGAGTGAGAA	50 nM
Structure strand	To form the basic conformation	6[432]-6[407]	TCGTCACCCTCAGGTTAGTAAATGAA	50 nM
Structure strand	To form the basic conformation	8[432]-8[407]	CAGAGGCTTTGAGCAGACAGCCCTCA	50 nM
Structure strand	To form the basic conformation	1[433]-1[458]	TTTCGAGGTGAATCTTGACAAGAACC	50 nM
Structure strand	To form the basic conformation	11[433]-11[458]	GCACCAACCTAAAACGAAAGAGGCAA	50 nM
Structure strand	To form the basic conformation	3[433]-3[458]	ACAACAACCATCGGAACGGTGTACAG	50 nM
Structure strand	To form the basic conformation	5[433]-5[458]	GGGAGTTAAAGGCAGACGGTCAATCA	50 nM
Structure strand	To form the basic conformation	7[433]-7[458]	CATCGGAACGAGGATTGTGTCGAAAT	50 nM
Structure strand	To form the basic conformation	9[433]-9[458]	TTCATGAGGAAGTTATACCAAGCGCG	50 nM
Structure strand	To form the basic conformation	10[458]-10[433]	GACCCCCAGCGATTTCCATTAAACGG	50 nM
Structure strand	To form the basic conformation	2[458]-2[433]	CATCAAGAGTAATTTCTTAAACAGCT	50 nM
Structure strand	To form the basic conformation	4[458]-4[433]	AAAGAGGACAGATCCCACGCATAACC	50 nM
Structure strand	To form the basic conformation	6[458]-6[433]	CGGAACGAGGCGCCGCTTTTGCGGGA	50 nM
Structure strand	To form the basic conformation	8[458]-8[433]	CATCGCCTGATAAGTAGCAACGGCTA	50 nM
Structure strand	To form the basic conformation	3[459]-3[484]	ACCAGGCGCATAGAGAAACACCAGAA	50 nM
Structure strand	To form the basic conformation	5[459]-5[484]	TAAGGGAACCGAATTAATCATTGTGA	50 nM
Structure strand	To form the basic conformation	7[459]-7[484]	CCGCGACCTGCTCGTCAGGACGTTGG	50 nM
Structure strand	To form the basic conformation	9[459]-9[484]	AAACAAAGTACAAACATTATTACAGG	50 nM
Structure strand	To form the basic conformation	10[484]-10[459]	GGAATACCACATTAACACTCATCTTT	50 nM
Structure strand	To form the basic conformation	2[484]-2[459]	GCTTGCCCTGACGGCTGGCTGACCTT	50 nM
Structure strand	To form the basic conformation	4[484]-4[459]	TTTAATTTCAACTCTGACCAACTTTG	50 nM
Structure strand	To form the basic conformation	6[484]-6[459]	GCTCATTATACCACATGTTACTTAGC	50 nM
Structure strand	To form the basic conformation	8[484]-8[459]	AACTAACGGAACACGGAGATTTGTAT	50 nM
Structure strand	To form the basic conformation	3[485]-3[511]	CGAGTAGTAAATTGACCATAAATCAAA	50 nM
Structure strand	To form the basic conformation	5[485]-5[511]	ATTACCTTATGCGTAAATATTCATTGA	50 nM
Structure strand	To form the basic conformation	7[485]-7[511]	GAAGAAAAATCTAGGGGTAATAGTAAA	50 nM
Structure strand	To form the basic conformation	9[485]-9[511]	TAGAAAGATTCATCGACGATAAAAACC	50 nM
Structure strand	To form the basic conformation	10[511]-10[485]	CCTCGTTTACCAGACAGTTGAGATTTA	50 nM
Structure strand	To form the basic conformation	2[511]-2[485]	AGTCAGAAGCAAAGTTCAGTGAATAAG	50 nM
Structure strand	To form the basic conformation	4[511]-4[485]	CAGAAAACGAGAATGGGCTTGAGATGG	50 nM
Structure strand	To form the basic conformation	6[511]-6[485]	CTGCGGAATCGTCAATTTTAAGAACTG	50 nM
Structure strand	To form the basic conformation	8[511]-8[485]	AAGTTTTGCCAGAGCGTTAATAAAACG	50 nM
Structure strand	To form the basic conformation	3[512]-3[537]	AATCAGGTCTTTAGACCGGAAGCAAA	50 nM
Structure strand	To form the basic conformation	5[512]-5[537]	ATCCCCCTCAAATCTTTTGATAAGAG	50 nM
Structure strand	To form the basic conformation	7[512]-7[537]	ATGTTTAGACTGGTAATGCTGTAGCT	50 nM
Structure strand	To form the basic conformation	9[512]-9[537]	AAAATAGCGAGAGAAGTTTCATTCCA	50 nM
Structure strand	To form the basic conformation	10[537]-10[512]	AACGAGTAGATTTACACTATCATAAC	50 nM
Structure strand	To form the basic conformation	2[537]-2[512]	TCAAAGCGAACCACCCTGACTATTAT	50 nM
Structure strand	To form the basic conformation	4[537]-4[512]	CCTTTAATTGCTCGCTTTAAACAGTT	50 nM
Structure strand	To form the basic conformation	6[537]-6[512]	TAATTGCTGAATAATAGCGTCCAATA	50 nM
Structure strand	To form the basic conformation	8[537]-8[512]	GTACGGTGTCTGGGCTTTTGCAAAAG	50 nM
Structure strand	To form the basic conformation	3[538]-3[563]	CTCCAACAGGTCAAGCCTTTATTTCA	50 nM
Structure strand	To form the basic conformation	5[538]-5[563]	GTCATTTTTGCGGCTAAATCGGTTGT	50 nM
Structure strand	To form the basic conformation	7[538]-7[563]	CAACATGTTTTAAAGGCAAGGCAAAG	50 nM
Structure strand	To form the basic conformation	9[538]-9[563]	TATAACAGTTGATGGTGGCATCAATT	50 nM
Structure strand	To form the basic conformation	10[563]-10[538]	CGCGAGCTGAAAATCCCAATTCTGCG	50 nM
Structure strand	To form the basic conformation	2[563]-2[538]	CTCATATATTTTATTTAATTCGAGCT	50 nM
Structure strand	To form the basic conformation	4[563]-4[538]	CTTTTGCGGGAGAGGATTAGAGAGTA	50 nM
Structure strand	To form the basic conformation	6[563]-6[538]	TCAGAGCATAAAGATGGCTTAGAGCT	50 nM
Structure strand	To form the basic conformation	8[563]-8[538]	CAATAAATCATACATATGCAACTAAA	50 nM
Structure strand	side positive control (Primer for DNAP)	11[354]11[379]	CACCGGAACCGCCTCAGAGCCACCAC	100 nM
Structure strand	side positive control (Primer for DNAP)	11[39]11[64]	TATAAATCAAAAGAATTAACCGTTGT	100 nM
Structure strand	side positive control (Primer for DNAP)	11[302]11[327]	GCTATCTTACCGACCATCTTTTCATA	100 nM
Structure strand	side positive control (Primer for DNAP)	11[144]11[169]	AGAAGTATTAGACTGCTTCTGTAAAT	100 nM
Structure strand	side positive control (Primer for DNAP)	11[249]11[274]	GAGCATGTAGAAAAAGCCCAATAATA	100 nM
Structure strand	side positive control (Primer for DNAP)	11[407]11[432]	TAGGAACCCATGTTGCCACTACGAAG	100 nM
Structure strand	side positive control (Primer for DNAP)	11[459]11[484]	AAGAATACACTAACAACTAATGCAGA	100 nM
Structure strand	side positive control (Primer for DNAP)	11[92]11[117]	ATCACTTGCCTGATAGATTAGAGCCG	100 nM
Structure strand	side positive control (Primer for DNAP)	11[197]11[222]	AATCCTTGAAAACAGTCCTGAACAAG	100 nM
Structure strand	side positive control (Primer for DNAP)	11[512]11[537]	CATAGTAAGAGCAAGTTTGACCATTA	100 nM
Effector strand	side positive control	11[328]11[353]	ATCAAAATCACCGGAACCAGAGCCAC	100 nM
Effector strand	side positive control	11[170]11[196]	CGTCGCTATTAATTAATTTTCCCTTAG	100 nM
Effector strand	side positive control	11[13]11[38]	GTGGTTCCGAAATCGGCAAAATCCCT	100 nM
Effector strand	side positive control	11[223]11[248]	AAAAATAATATCCCATCCTAATTTAC	100 nM
Effector strand	side positive control	11[433]11[458]	GCACCAACCTAAAACGAAAGAGGCAA	100 nM
Effector strand	side positive control	11[275]11[301]	AGAGCAAGAAACAATGAAATAGCAATA	100 nM
Effector strand	side positive control	11[118]11[143]	TCAATAGATAATACATTTGAGGATTT	100 nM
Effector strand	side positive control	11[538]11[563]	GATACATTTCGCAAATGGTCAATAAC	100 nM
Effector strand	side positive control	11[485]11[511]	TACATAACGCCAAAAGGAATTACGAGG	100 nM
Effector strand	side positive control	11[380]11[406]	CCTCATTTTCAGGGATAGCAAGCCCAA	100 nM
Effector strand	side positive control	11[65]11[91]	AGCAATACTTCTTTGATTAGTAATAAC	100 nM
Effector strand	side positive control	1[380]1[406]	AACAGTGCCCGTATCCAAAAGGAGCCT	100 nM
Effector strand	side positive control	1[485]1[511]	ACAAAGCTGCTCACGGATTGCATCAAA	100 nM
Effector strand	side positive control	1[328]1[353]	GGTAAATATTGACGTACTGGTAATAA	100 nM
Effector strand	side positive control	1[223]1[248]	AAAGCCTGTTTAGTATTTTGCACCCA	100 nM
Effector strand	side positive control	1[275]1[301]	AACGCTAACGAGCAAAGACAAAAGGGC	100 nM
Effector strand	side positive control	1[433]1[458]	TTTCGAGGTGAATCTTGACAAGAACC	100 nM
Effector strand	side positive control	1[538]1[563]	TCAAATATCGCGTAATGCAATGCCTG	100 nM
Effector strand	side positive control	1[65]1[91]	CGCTGGCAAGTGTGAATGGCTATTAGT	100 nM
Effector strand	side positive control	1[118]1[143]	AAACATCGCCATTAAAACAGAAATAA	100 nM
Effector strand	side positive control	1[13]1[38]	TGCCTAATGAGTGGAAAGGAAGGGAA	100 nM
Effector strand	side positive control	1[170]1[196]	ACGTCAGATGAATCGTTAAATAAGAAT	100 nM
Effector strand	side positive control	1[249]1[274]	GCTACAATTTTATCCTGAATCTTACC	100 nM
Effector strand	side positive control	1[197]1[222]	AAACACCGGAATCATAATTACTAGAA	100 nM
Effector strand	side positive control	1[144]1[169]	AGAAATTGCGTAGATTTTCAGGTTTA	100 nM
Effector strand	side positive control	1[39]1[64]	GAAAGCGAAAGGAGCGGGCGCTAGGG	100 nM
Effector strand	side positive control	1[407]1[432]	TTAATTGTATCGGTTTATCAGCTTGC	100 nM
Effector strand	side positive control	1[302]1[327]	GACATTCAACCGATTGAGGGAGGGAA	100 nM
Effector strand	side positive control	1[512]1[537]	AAGATTAAGAGGAAGCCCGAAAGACT	100 nM
Effector strand	side positive control	1[92]1[117]	CTTTAATGCGCGAACTGATAGCCCTA	100 nM
Effector strand	side positive control	1[354]1[379]	GTTTTAACGGGGTCAGTGCCTTGAGT	100 nM
Effector strand	side positive control	1[459]1[484]	GGATATTCATTACCCAAATCAACGTA	100 nM

## Sheet: 22H×11B tube
Figure S6. 22H×11B & 22B×11H tubes
Strand type	function	strand name ( originally output from CaDNAno, helix [position]）	Sequence	annealing concentration (For 10nM scaffold)
Structure strand	To form the basic conformation	3[13]-3[38]	TTCCAGTCGGGAAAAAGGGAGCCCCC	50 nM
Structure strand	To form the basic conformation	5[13]-5[38]	CGGGGAGAGGCGGCAAATCAAGTTTT	50 nM
Structure strand	To form the basic conformation	7[13]-7[38]	GTGAGACGGGCAAAAGGGCGAAAAAC	50 nM
Structure strand	To form the basic conformation	9[13]-9[38]	CAGCAAGCGGTCCGTTCCAGTTTGGA	50 nM
Structure strand	To form the basic conformation	10[38]-10[13]	AGGGTTGAGTGTTACGCTGGTTTGCC	50 nM
Structure strand	To form the basic conformation	2[38]-2[13]	GCGAACGTGGCGAAGCTAACTCACAT	50 nM
Structure strand	To form the basic conformation	4[38]-4[13]	AAATCGGAACCCTACCTGTCGTGCCA	50 nM
Structure strand	To form the basic conformation	6[38]-6[13]	GTGAACCATCACCTTTGCGTATTGGG	50 nM
Structure strand	To form the basic conformation	8[38]-8[13]	GACTCCAACGTCACAGCTGATTGCCC	50 nM
Structure strand	To form the basic conformation	3[39]-3[64]	GATTTAGAGCTTGCACCCGCCGCGCT	50 nM
Structure strand	To form the basic conformation	5[39]-5[64]	TTGGGGTCGAGGTCGAGCACGTATAA	50 nM
Structure strand	To form the basic conformation	7[39]-7[64]	CGTCTATCAGGGCGAGGCCGATTAAA	50 nM
Structure strand	To form the basic conformation	9[39]-9[64]	ACAAGAGTCCACTGTGTTTTTATAAT	50 nM
Structure strand	To form the basic conformation	10[64]-10[39]	TGTCCATCACGCAAATAGCCCGAGAT	50 nM
Structure strand	To form the basic conformation	2[64]-2[39]	CGCGTAACCACCAACGGGGAAAGCCG	50 nM
Structure strand	To form the basic conformation	4[64]-4[39]	ATGGTTGCTTTGAGCCGTAAAGCACT	50 nM
Structure strand	To form the basic conformation	6[64]-6[39]	GGGAGCTAAACAGGATGGCCCACTAC	50 nM
Structure strand	To form the basic conformation	8[64]-8[39]	AGAATCCTGAGAAATTAAAGAACGTG	50 nM
Structure strand	To form the basic conformation	3[65]-3[91]	TAATGCGCCGCTAATAGAACCCTTCTG	50 nM
Structure strand	To form the basic conformation	5[65]-5[91]	CGTGCTTTCCTCGGCAGATTCACCAGT	50 nM
Structure strand	To form the basic conformation	7[65]-7[91]	GGGATTTTAGACAATGGAAATACCTAC	50 nM
Structure strand	To form the basic conformation	9[65]-9[91]	CAGTGAGGCCACCCTGGTAATATCCAG	50 nM
Structure strand	To form the basic conformation	10[91]-10[65]	AACTATCGGCCTTGGAGTAAAAGAGTC	50 nM
Structure strand	To form the basic conformation	2[91]-2[65]	CAGACAATATTTTTAGCGGTCACGCTG	50 nM
Structure strand	To form the basic conformation	4[91]-4[65]	TCTGGCCAACAGAGCAGGGCGCGTACT	50 nM
Structure strand	To form the basic conformation	6[91]-6[65]	GATTATTTACATTGTTAGAATCAGAGC	50 nM
Structure strand	To form the basic conformation	8[91]-8[65]	CAGGAAAAACGCTCGGAACGGTACGCC	50 nM
Structure strand	To form the basic conformation	3[92]-3[117]	ACCTGAAAGCGTAAAGATAAAACAGA	50 nM
Structure strand	To form the basic conformation	5[92]-5[117]	CACACGACCAGTAACGCTGAGAGCCA	50 nM
Structure strand	To form the basic conformation	7[92]-7[117]	ATTTTGACGCTCATCAAATATCAAAC	50 nM
Structure strand	To form the basic conformation	9[92]-9[117]	AACAATATTACCGAAAGGAATTGAGG	50 nM
Structure strand	To form the basic conformation	10[117]-10[92]	CACTAACAACTAAGTAGAAGAACTCA	50 nM
Structure strand	To form the basic conformation	2[117]-2[92]	GAACCACCAGCAGAGAATACGTGGCA	50 nM
Structure strand	To form the basic conformation	4[117]-4[92]	CTGCAACAGTGCCATAAAAGGGACAT	50 nM
Structure strand	To form the basic conformation	6[117]-6[92]	ACCTTGCTGAACCATCGTCTGAAATG	50 nM
Structure strand	To form the basic conformation	8[117]-8[92]	AAATCAACAGTTGCCAGCCATTGCAA	50 nM
Structure strand	To form the basic conformation	3[118]-3[143]	GGTGAGGCGGTCACTTCTGAATAATG	50 nM
Structure strand	To form the basic conformation	5[118]-5[143]	GCAGCAAATGAAAGATTATCAGATGA	50 nM
Structure strand	To form the basic conformation	7[118]-7[143]	CCTCAATCAATATTTTTGCGGAACAA	50 nM
Structure strand	To form the basic conformation	9[118]-9[143]	AAGGTTATCTAAATAAATCCTTTGCC	50 nM
Structure strand	To form the basic conformation	10[143]-10[118]	CGACAACTCGTATATATCTTTAGGAG	50 nM
Structure strand	To form the basic conformation	2[143]-2[118]	ATTATTTGCACGTAAAAATACCGAAC	50 nM
Structure strand	To form the basic conformation	4[143]-4[118]	TGTTTGGATTATAGTATTAACACCGC	50 nM
Structure strand	To form the basic conformation	6[143]-6[118]	TCATCATATTCCTAATCTAAAGCATC	50 nM
Structure strand	To form the basic conformation	8[143]-8[118]	AGTAACATTATCACTGGTCAGTTGGC	50 nM
Structure strand	To form the basic conformation	3[144]-3[169]	GAAGGGTTAGAACGGAGAAACAATAA	50 nM
Structure strand	To form the basic conformation	5[144]-5[169]	TGGCAATTCATCACGCGCAGAGGCGA	50 nM
Structure strand	To form the basic conformation	7[144]-7[169]	AGAAACCACCAGAAACAAACATCAAG	50 nM
Structure strand	To form the basic conformation	9[144]-9[169]	CGAACGTTATTAAACCTTTTTTAATG	50 nM
Structure strand	To form the basic conformation	10[169]-10[144]	GAGTGAATAACCTTTTACAAACAATT	50 nM
Structure strand	To form the basic conformation	2[169]-2[144]	ACCTTTTACATCGCTACCATATCAAA	50 nM
Structure strand	To form the basic conformation	4[169]-4[144]	CAAGTTACAAAATATATAATCCTGAT	50 nM
Structure strand	To form the basic conformation	6[169]-6[144]	AAGAAGATGATGAAGGAGCGGAATTA	50 nM
Structure strand	To form the basic conformation	8[169]-8[144]	TTTCATTTGAATTTTTTAAAAGTTTG	50 nM
Structure strand	To form the basic conformation	1[170]-1[196]	ACGTCAGATGAATCGTTAAATAAGAAT	50 nM
Structure strand	To form the basic conformation	11[170]-11[196]	CGTCGCTATTAATTAATTTTCCCTTAG	50 nM
Structure strand	To form the basic conformation	3[170]-3[196]	CGGATTCGCCTGACATCTTCTGACCTA	50 nM
Structure strand	To form the basic conformation	5[170]-5[196]	ATTATTCATTTCAAATCGCAAGACAAA	50 nM
Structure strand	To form the basic conformation	7[170]-7[196]	AAAACAAAATTAAAACCTCCGGCTTAG	50 nM
Structure strand	To form the basic conformation	9[170]-9[196]	GAAACAGTACATAAGAAGAGTCAATAG	50 nM
Structure strand	To form the basic conformation	10[196]-10[170]	AGATTAAGACGCTGAATCAATATATGT	50 nM
Structure strand	To form the basic conformation	2[196]-2[170]	TGTGATAAATAAGGATACAGTAACAGT	50 nM
Structure strand	To form the basic conformation	4[196]-4[170]	ATTTTAGTTAATTTTTGCTTTGAATAC	50 nM
Structure strand	To form the basic conformation	6[196]-6[170]	GCTGATGCAAATCCATTACCTGAGCAA	50 nM
Structure strand	To form the basic conformation	8[196]-8[170]	GAGACTACCTTTTTTTACATTTAACAA	50 nM
Structure strand	To form the basic conformation	3[197]-3[222]	AATTTAATGGTTTCCAGTATAAAGCC	50 nM
Structure strand	To form the basic conformation	5[197]-5[222]	GAACGCGAGAAAATAACAACGCCAAC	50 nM
Structure strand	To form the basic conformation	7[197]-7[222]	GTTGGGTTATATAAGAATATAAAGTA	50 nM
Structure strand	To form the basic conformation	9[197]-9[222]	TGAATTTATCAAATAAACAACATGTT	50 nM
Structure strand	To form the basic conformation	10[222]-10[197]	TCAACAATAGATAATAGCGATAGCTT	50 nM
Structure strand	To form the basic conformation	2[222]-2[197]	ATACAAATTCTTAGAAATACCGACCG	50 nM
Structure strand	To form the basic conformation	4[222]-4[197]	GAATCGCCATATTCTTTTTCAAATAT	50 nM
Structure strand	To form the basic conformation	6[222]-6[197]	AGCCAGTAATAAGACTATATGTAAAT	50 nM
Structure strand	To form the basic conformation	8[222]-8[197]	CAGACGACGACAAATCATAGGTCTGA	50 nM
Structure strand	To form the basic conformation	3[223]-3[248]	AACGCTCAACAGTCGAACCTCCCGAC	50 nM
Structure strand	To form the basic conformation	5[223]-5[248]	ATGTAATTTAGGCAAATCAGATATAG	50 nM
Structure strand	To form the basic conformation	7[223]-7[248]	CCGACAAAAGGTACAAGCCGTTTTTA	50 nM
Structure strand	To form the basic conformation	9[223]-9[248]	CAGCTAATGCAGATATCATTCCAAGA	50 nM
Structure strand	To form the basic conformation	10[248]-10[223]	GGCTGTCTTTCCTACGCGCCTGTTTA	50 nM
Structure strand	To form the basic conformation	2[248]-2[223]	CAAGATTAGTTGCTATCATATGCGTT	50 nM
Structure strand	To form the basic conformation	4[248]-4[223]	CGAGGCGTTTTAGAGGGCTTAATTGA	50 nM
Structure strand	To form the basic conformation	6[248]-6[223]	CCCAATAGCAAGCAGAGGCATTTTCG	50 nM
Structure strand	To form the basic conformation	8[248]-8[223]	CATCGAGAACAAGAAGTAATTCTGTC	50 nM
Structure strand	To form the basic conformation	1[249]-1[274]	GCTACAATTTTATCCTGAATCTTACC	50 nM
Structure strand	To form the basic conformation	11[249]-11[274]	GAGCATGTAGAAAAAGCCCAATAATA	50 nM
Structure strand	To form the basic conformation	3[249]-3[274]	TTGCGGGAGGTTTTACAAAATAAACA	50 nM
Structure strand	To form the basic conformation	5[249]-5[274]	AAGGCTTATCCGGTTGTTTAACGTCA	50 nM
Structure strand	To form the basic conformation	7[249]-7[274]	TTTTCATCGTAGGAAACAGGGAAGCG	50 nM
Structure strand	To form the basic conformation	9[249]-9[274]	ACGGGTATTAAACCAGAGGGTAATTG	50 nM
Structure strand	To form the basic conformation	10[274]-10[249]	CAAGAATTGAGTTCCAATCAATAATC	50 nM
Structure strand	To form the basic conformation	2[274]-2[249]	CTAATTTGCCAGTTGAAGCCTTAAAT	50 nM
Structure strand	To form the basic conformation	4[274]-4[249]	AAGAAACGATTTTTATTCTAAGAACG	50 nM
Structure strand	To form the basic conformation	6[274]-6[249]	GAGAATAACATAAAATCATTACCGCG	50 nM
Structure strand	To form the basic conformation	8[274]-8[249]	CCCTGAACAAAGTCAAGTACCGCACT	50 nM
Structure strand	To form the basic conformation	3[275]-3[301]	GCCATATTATTTAGAATAAGTTTATTT	50 nM
Structure strand	To form the basic conformation	5[275]-5[301]	AAAATGAAAATAGAGAAAATACATACA	50 nM
Structure strand	To form the basic conformation	7[275]-7[301]	CATTAGACGGGAGCCAAAAGAACTGGC	50 nM
Structure strand	To form the basic conformation	9[275]-9[301]	AGCGCTAATATCAAGCCGAACAAAGTT	50 nM
Structure strand	To form the basic conformation	10[301]-10[275]	AAAAGTAAGCAGATGAGAGATAACCCA	50 nM
Structure strand	To form the basic conformation	2[301]-2[275]	GGTTTACCAGCGCCGTCTTTCCAGAGC	50 nM
Structure strand	To form the basic conformation	4[301]-4[275]	GCAAAGACACCACGTCCCAATCCAAAT	50 nM
Structure strand	To form the basic conformation	6[301]-6[275]	ATGTTAGCAAACGTCAGCCTTTACAGA	50 nM
Structure strand	To form the basic conformation	8[301]-8[275]	TAATAACGGAATACAATTAACTGAACA	50 nM
Structure strand	To form the basic conformation	3[302]-3[327]	TGTCACAATCAATTCACCGTCACCGA	50 nM
Structure strand	To form the basic conformation	5[302]-5[327]	TAAAGGTGGCAACTAGCACCATTACC	50 nM
Structure strand	To form the basic conformation	7[302]-7[327]	ATGATTAAGACTCAGCAGCACCGTAA	50 nM
Structure strand	To form the basic conformation	9[302]-9[327]	ACCAGAAGGAAACTGTAGCGCGTTTT	50 nM
Structure strand	To form the basic conformation	10[327]-10[302]	TTATTAGCGTTTGAGCCCTTTTTAAG	50 nM
Structure strand	To form the basic conformation	2[327]-2[302]	TAAAGGTGAATTAAGAAAATTCATAT	50 nM
Structure strand	To form the basic conformation	4[327]-4[302]	GCAAAATCACCAGATATAAAAGAAAC	50 nM
Structure strand	To form the basic conformation	6[327]-6[302]	TGAAACCATCGATCTTATTACGCAGT	50 nM
Structure strand	To form the basic conformation	8[327]-8[302]	TTTAGCGTCAGACCGAGGAAACGCAA	50 nM
Structure strand	To form the basic conformation	3[328]-3[353]	CTTGAGCCATTTGTGAATTTACCGTT	50 nM
Structure strand	To form the basic conformation	5[328]-5[353]	ATTAGCAAGGCCGTATTCACAAACAA	50 nM
Structure strand	To form the basic conformation	7[328]-7[353]	TCAGTAGCGACAGGCCGCCGCCAGCA	50 nM
Structure strand	To form the basic conformation	9[328]-9[353]	CATCGGCATTTTCCGCCACCCTCAGA	50 nM
Structure strand	To form the basic conformation	10[353]-10[328]	CCACCCTCAGAACGGTCATAGCCCCC	50 nM
Structure strand	To form the basic conformation	2[353]-2[328]	ATGATACAGGAGTGGAAATTATTCAT	50 nM
Structure strand	To form the basic conformation	4[353]-4[328]	AAAGCGCAGTCTCGGAATTAGAGCCA	50 nM
Structure strand	To form the basic conformation	6[353]-6[328]	CGATTGGCCTTGAGAAACGTCACCAA	50 nM
Structure strand	To form the basic conformation	8[353]-8[328]	AACCACCACCAGAAATCAAGTTTGCC	50 nM
Structure strand	To form the basic conformation	3[354]-3[379]	CCAGTAAGCGTCATCGGAACCTATTA	50 nM
Structure strand	To form the basic conformation	5[354]-5[379]	ATAAATCCTCATTAGAGAAGGATTAG	50 nM
Structure strand	To form the basic conformation	7[354]-7[379]	TTGACAGGAGGTTCGTCGAGAGGGTT	50 nM
Structure strand	To form the basic conformation	9[354]-9[379]	GCCACCACCCTCAAGGAGGTTTAGTA	50 nM
Structure strand	To form the basic conformation	10[379]-10[354]	AGAACCGCCACCCTCCCTCAGAGCCG	50 nM
Structure strand	To form the basic conformation	2[379]-2[354]	CCCCCTGCCTATTTACATGGCTTTTG	50 nM
Structure strand	To form the basic conformation	4[379]-4[354]	CTGAGACTCCTCAAAAGCCAGAATGG	50 nM
Structure strand	To form the basic conformation	6[379]-6[354]	GGCGGATAAGTGCGAGGCAGGTCAGA	50 nM
Structure strand	To form the basic conformation	8[379]-8[354]	TATCACCGTACTCGAGCCGCCACCAG	50 nM
Structure strand	To form the basic conformation	3[380]-3[406]	TTCTGAAACATGATAAAGGAATTGCGA	50 nM
Structure strand	To form the basic conformation	5[380]-5[406]	GATTAGCGGGGTTTTTTGCTAAACAAC	50 nM
Structure strand	To form the basic conformation	7[380]-7[406]	GATATAAGTATAGATCTAAAGTTTTGT	50 nM
Structure strand	To form the basic conformation	9[380]-9[406]	CCGCCACCCTCAGACAAACTACAACGC	50 nM
Structure strand	To form the basic conformation	10[406]-10[380]	GTTTCGTCACCAGTAACCGCCACCCTC	50 nM
Structure strand	To form the basic conformation	2[406]-2[380]	TCCAAAAAAAAGGCTAAACAGTTAATG	50 nM
Structure strand	To form the basic conformation	4[406]-4[380]	TAGAAAGGAACAACAAGTATTAAGAGG	50 nM
Structure strand	To form the basic conformation	6[406]-6[380]	TTTTCTGTATGGGATTGCTCAGTACCA	50 nM
Structure strand	To form the basic conformation	8[406]-8[380]	TAGTTAGCGTAACGCCCGGAATAGGTG	50 nM
Structure strand	To form the basic conformation	3[407]-3[432]	ATAATAATTTTTTTGCGCCGACAATG	50 nM
Structure strand	To form the basic conformation	5[407]-5[432]	TTTCAACAGTTTCGCTGAGGCTTGCA	50 nM
Structure strand	To form the basic conformation	7[407]-7[432]	CGTCTTTCCAGACCAGCGAAAGACAG	50 nM
Structure strand	To form the basic conformation	9[407]-9[432]	CTGTAGCATTCCAGACTAAAGACTTT	50 nM
Structure strand	To form the basic conformation	10[432]-10[407]	GTAAAATACGTAAACCGTAACACTGA	50 nM
Structure strand	To form the basic conformation	2[432]-2[407]	TGATACCGATAGTCACGTTGAAAATC	50 nM
Structure strand	To form the basic conformation	4[432]-4[407]	GATATATTCGGTCAGCGGAGTGAGAA	50 nM
Structure strand	To form the basic conformation	6[432]-6[407]	TCGTCACCCTCAGGTTAGTAAATGAA	50 nM
Structure strand	To form the basic conformation	8[432]-8[407]	CAGAGGCTTTGAGCAGACAGCCCTCA	50 nM
Structure strand	To form the basic conformation	1[433]-1[458]	TTTCGAGGTGAATCTTGACAAGAACC	50 nM
Structure strand	To form the basic conformation	11[433]-11[458]	GCACCAACCTAAAACGAAAGAGGCAA	50 nM
Structure strand	To form the basic conformation	3[433]-3[458]	ACAACAACCATCGGAACGGTGTACAG	50 nM
Structure strand	To form the basic conformation	5[433]-5[458]	GGGAGTTAAAGGCAGACGGTCAATCA	50 nM
Structure strand	To form the basic conformation	7[433]-7[458]	CATCGGAACGAGGATTGTGTCGAAAT	50 nM
Structure strand	To form the basic conformation	9[433]-9[458]	TTCATGAGGAAGTTATACCAAGCGCG	50 nM
Structure strand	To form the basic conformation	10[458]-10[433]	GACCCCCAGCGATTTCCATTAAACGG	50 nM
Structure strand	To form the basic conformation	2[458]-2[433]	CATCAAGAGTAATTTCTTAAACAGCT	50 nM
Structure strand	To form the basic conformation	4[458]-4[433]	AAAGAGGACAGATCCCACGCATAACC	50 nM
Structure strand	To form the basic conformation	6[458]-6[433]	CGGAACGAGGCGCCGCTTTTGCGGGA	50 nM
Structure strand	To form the basic conformation	8[458]-8[433]	CATCGCCTGATAAGTAGCAACGGCTA	50 nM
Structure strand	To form the basic conformation	3[459]-3[484]	ACCAGGCGCATAGAGAAACACCAGAA	50 nM
Structure strand	To form the basic conformation	5[459]-5[484]	TAAGGGAACCGAATTAATCATTGTGA	50 nM
Structure strand	To form the basic conformation	7[459]-7[484]	CCGCGACCTGCTCGTCAGGACGTTGG	50 nM
Structure strand	To form the basic conformation	9[459]-9[484]	AAACAAAGTACAAACATTATTACAGG	50 nM
Structure strand	To form the basic conformation	10[484]-10[459]	GGAATACCACATTAACACTCATCTTT	50 nM
Structure strand	To form the basic conformation	2[484]-2[459]	GCTTGCCCTGACGGCTGGCTGACCTT	50 nM
Structure strand	To form the basic conformation	4[484]-4[459]	TTTAATTTCAACTCTGACCAACTTTG	50 nM
Structure strand	To form the basic conformation	6[484]-6[459]	GCTCATTATACCACATGTTACTTAGC	50 nM
Structure strand	To form the basic conformation	8[484]-8[459]	AACTAACGGAACACGGAGATTTGTAT	50 nM
Structure strand	To form the basic conformation	3[485]-3[511]	CGAGTAGTAAATTGACCATAAATCAAA	50 nM
Structure strand	To form the basic conformation	5[485]-5[511]	ATTACCTTATGCGTAAATATTCATTGA	50 nM
Structure strand	To form the basic conformation	7[485]-7[511]	GAAGAAAAATCTAGGGGTAATAGTAAA	50 nM
Structure strand	To form the basic conformation	9[485]-9[511]	TAGAAAGATTCATCGACGATAAAAACC	50 nM
Structure strand	To form the basic conformation	10[511]-10[485]	CCTCGTTTACCAGACAGTTGAGATTTA	50 nM
Structure strand	To form the basic conformation	2[511]-2[485]	AGTCAGAAGCAAAGTTCAGTGAATAAG	50 nM
Structure strand	To form the basic conformation	4[511]-4[485]	CAGAAAACGAGAATGGGCTTGAGATGG	50 nM
Structure strand	To form the basic conformation	6[511]-6[485]	CTGCGGAATCGTCAATTTTAAGAACTG	50 nM
Structure strand	To form the basic conformation	8[511]-8[485]	AAGTTTTGCCAGAGCGTTAATAAAACG	50 nM
Structure strand	To form the basic conformation	3[512]-3[537]	AATCAGGTCTTTAGACCGGAAGCAAA	50 nM
Structure strand	To form the basic conformation	5[512]-5[537]	ATCCCCCTCAAATCTTTTGATAAGAG	50 nM
Structure strand	To form the basic conformation	7[512]-7[537]	ATGTTTAGACTGGTAATGCTGTAGCT	50 nM
Structure strand	To form the basic conformation	9[512]-9[537]	AAAATAGCGAGAGAAGTTTCATTCCA	50 nM
Structure strand	To form the basic conformation	10[537]-10[512]	AACGAGTAGATTTACACTATCATAAC	50 nM
Structure strand	To form the basic conformation	2[537]-2[512]	TCAAAGCGAACCACCCTGACTATTAT	50 nM
Structure strand	To form the basic conformation	4[537]-4[512]	CCTTTAATTGCTCGCTTTAAACAGTT	50 nM
Structure strand	To form the basic conformation	6[537]-6[512]	TAATTGCTGAATAATAGCGTCCAATA	50 nM
Structure strand	To form the basic conformation	8[537]-8[512]	GTACGGTGTCTGGGCTTTTGCAAAAG	50 nM
Structure strand	To form the basic conformation	3[538]-3[563]	CTCCAACAGGTCAAGCCTTTATTTCA	50 nM
Structure strand	To form the basic conformation	5[538]-5[563]	GTCATTTTTGCGGCTAAATCGGTTGT	50 nM
Structure strand	To form the basic conformation	7[538]-7[563]	CAACATGTTTTAAAGGCAAGGCAAAG	50 nM
Structure strand	To form the basic conformation	9[538]-9[563]	TATAACAGTTGATGGTGGCATCAATT	50 nM
Structure strand	To form the basic conformation	10[563]-10[538]	CGCGAGCTGAAAATCCCAATTCTGCG	50 nM
Structure strand	To form the basic conformation	2[563]-2[538]	CTCATATATTTTATTTAATTCGAGCT	50 nM
Structure strand	To form the basic conformation	4[563]-4[538]	CTTTTGCGGGAGAGGATTAGAGAGTA	50 nM
Structure strand	To form the basic conformation	6[563]-6[538]	TCAGAGCATAAAGATGGCTTAGAGCT	50 nM
Structure strand	To form the basic conformation	8[563]-8[538]	CAATAAATCATACATATGCAACTAAA	50 nM
Structure strand	For cyclization	1[564]-1[12]	AGTAATGTGTAGGGTAAAGCCTGGGG	50 nM
Structure strand	For cyclization	2[12]-2[564]	TAATTGCGTTGCGAATTTTTAGAACC	50 nM
Structure strand	For cyclization	3[564]-3[12]	ACGCAAGGATAAACTCACTGCCCGCT	50 nM
Structure strand	For cyclization	4[12]-4[564]	GCTGCATTAATGATGACCCTGTAATA	50 nM
Structure strand	For cyclization	5[564]-5[12]	ACCAAAAACATTAATCGGCCAACGCG	50 nM
Structure strand	For cyclization	6[12]-6[564]	CGCCAGGGTGGTTAAGCAATAAAGCC	50 nM
Structure strand	For cyclization	7[564]-7[12]	AATTAGCAAAATTTTTCTTTTCACCA	50 nM
Structure strand	For cyclization	8[12]-8[564]	TTCACCGCCTGGCTAGCATTAACATC	50 nM
Structure strand	For cyclization	9[564]-9[12]	CTACTAATAGTAGCCTGAGAGAGTTG	50 nM
Structure strand	For cyclization	10[12]-10[564]	CCAGCAGGCGAAATTTTCATTTGGGG	50 nM
Structure strand	For cyclization	11[564]-11[12]	CTGTTTAGCTATAATCCTGTTTGATG	50 nM
Structure strand	side positive control (Primer for DNAP)	11[354]11[379]	CACCGGAACCGCCTCAGAGCCACCAC	100 nM
Structure strand	side positive control (Primer for DNAP)	11[39]11[64]	TATAAATCAAAAGAATTAACCGTTGT	100 nM
Structure strand	side positive control (Primer for DNAP)	11[302]11[327]	GCTATCTTACCGACCATCTTTTCATA	100 nM
Structure strand	side positive control (Primer for DNAP)	11[144]11[169]	AGAAGTATTAGACTGCTTCTGTAAAT	100 nM
Structure strand	side positive control (Primer for DNAP)	11[249]11[274]	GAGCATGTAGAAAAAGCCCAATAATA	100 nM
Structure strand	side positive control (Primer for DNAP)	11[407]11[432]	TAGGAACCCATGTTGCCACTACGAAG	100 nM
Structure strand	side positive control (Primer for DNAP)	11[459]11[484]	AAGAATACACTAACAACTAATGCAGA	100 nM
Structure strand	side positive control (Primer for DNAP)	11[92]11[117]	ATCACTTGCCTGATAGATTAGAGCCG	100 nM
Structure strand	side positive control (Primer for DNAP)	11[197]11[222]	AATCCTTGAAAACAGTCCTGAACAAG	100 nM
Structure strand	side positive control (Primer for DNAP)	11[512]11[537]	CATAGTAAGAGCAAGTTTGACCATTA	100 nM
Effector strand	side positive control	11[328]11[353]	ATCAAAATCACCGGAACCAGAGCCAC	100 nM
Effector strand	side positive control	11[170]11[196]	CGTCGCTATTAATTAATTTTCCCTTAG	100 nM
Effector strand	side positive control	11[13]11[38]	GTGGTTCCGAAATCGGCAAAATCCCT	100 nM
Effector strand	side positive control	11[223]11[248]	AAAAATAATATCCCATCCTAATTTAC	100 nM
Effector strand	side positive control	11[433]11[458]	GCACCAACCTAAAACGAAAGAGGCAA	100 nM
Effector strand	side positive control	11[275]11[301]	AGAGCAAGAAACAATGAAATAGCAATA	100 nM
Effector strand	side positive control	11[118]11[143]	TCAATAGATAATACATTTGAGGATTT	100 nM
Effector strand	side positive control	11[538]11[563]	GATACATTTCGCAAATGGTCAATAAC	100 nM
Effector strand	side positive control	11[485]11[511]	TACATAACGCCAAAAGGAATTACGAGG	100 nM
Effector strand	side positive control	11[380]11[406]	CCTCATTTTCAGGGATAGCAAGCCCAA	100 nM
Effector strand	side positive control	11[65]11[91]	AGCAATACTTCTTTGATTAGTAATAAC	100 nM
Effector strand	side positive control	1[380]1[406]	AACAGTGCCCGTATCCAAAAGGAGCCT	100 nM
Effector strand	side positive control	1[485]1[511]	ACAAAGCTGCTCACGGATTGCATCAAA	100 nM
Effector strand	side positive control	1[328]1[353]	GGTAAATATTGACGTACTGGTAATAA	100 nM
Effector strand	side positive control	1[223]1[248]	AAAGCCTGTTTAGTATTTTGCACCCA	100 nM
Effector strand	side positive control	1[275]1[301]	AACGCTAACGAGCAAAGACAAAAGGGC	100 nM
Effector strand	side positive control	1[433]1[458]	TTTCGAGGTGAATCTTGACAAGAACC	100 nM
Effector strand	side positive control	1[538]1[563]	TCAAATATCGCGTAATGCAATGCCTG	100 nM
Effector strand	side positive control	1[65]1[91]	CGCTGGCAAGTGTGAATGGCTATTAGT	100 nM
Effector strand	side positive control	1[118]1[143]	AAACATCGCCATTAAAACAGAAATAA	100 nM
Effector strand	side positive control	1[13]1[38]	TGCCTAATGAGTGGAAAGGAAGGGAA	100 nM
Effector strand	side positive control	1[170]1[196]	ACGTCAGATGAATCGTTAAATAAGAAT	100 nM
Effector strand	side positive control	1[249]1[274]	GCTACAATTTTATCCTGAATCTTACC	100 nM
Effector strand	side positive control	1[197]1[222]	AAACACCGGAATCATAATTACTAGAA	100 nM
Effector strand	side positive control	1[144]1[169]	AGAAATTGCGTAGATTTTCAGGTTTA	100 nM
Effector strand	side positive control	1[39]1[64]	GAAAGCGAAAGGAGCGGGCGCTAGGG	100 nM
Effector strand	side positive control	1[407]1[432]	TTAATTGTATCGGTTTATCAGCTTGC	100 nM
Effector strand	side positive control	1[302]1[327]	GACATTCAACCGATTGAGGGAGGGAA	100 nM
Effector strand	side positive control	1[512]1[537]	AAGATTAAGAGGAAGCCCGAAAGACT	100 nM
Effector strand	side positive control	1[92]1[117]	CTTTAATGCGCGAACTGATAGCCCTA	100 nM
Effector strand	side positive control	1[354]1[379]	GTTTTAACGGGGTCAGTGCCTTGAGT	100 nM
Effector strand	side positive control	1[459]1[484]	GGATATTCATTACCCAAATCAACGTA	100 nM

## Sheet: 13H Ring and Disc
Figure S7. 13H Ring and Disc
Strand type	function	strand name ( originally output from CaDNAno, helix [position]）	Sequence	annealing concentration (For 10nM scaffold)
Structure strand	To form the basic conformation, as primer of DNAP	1[20]1[59]	ACTAAAGGAATTGCGAATAACGCATAGGCTGGCTGACCTT	50 nM
Structure strand	To form the basic conformation, as primer of DNAP	1[100]1[139]	CAAATCAACGTAACAAAGCTCAAATATCGCGTTTTAATTC	50 nM
Structure strand	To form the basic conformation, as primer of DNAP	1[180]1[219]	GTCAGGATTAGAGAGTACCTCTATTTTTGAGAGATCTACA	50 nM
Structure strand	To form the basic conformation, as primer of DNAP	1[260]1[299]	TGAAATTGTTATCCGCTCACGGCGAGAAAGGAAGGGAAGA	50 nM
Structure strand	To form the basic conformation, as primer of DNAP	1[340]1[379]	GGTCACGCTGCGCGTAACCACCACCAGCAGAAGATAAAAC	50 nM
Structure strand	To form the basic conformation, as primer of DNAP	26[139]26[100]	CGAACAAAGTTACCAGAAGGCACCCTCAGAGCCGCCACCA	50 nM
Structure strand	To form the basic conformation, as primer of DNAP	26[219]26[180]	AAGTCCTGAACAAGAAAAATACAATGAAATAGCAATAGCT	50 nM
Structure strand	To form the basic conformation, as primer of DNAP	26[299]26[260]	ATTTAACAATTTCATTTGAACGACGACAATAAACAACATG	50 nM
Structure strand	To form the basic conformation, as primer of DNAP	26[379]26[340]	CCACGCTGAGAGCCAGCAGCTTCAATTACCTGAGCAAAAG	50 nM
Structure strand	To form the basic conformation, as primer of DNAP	26[59]26[20]	GAGGCAGGTCAGACGATTGGGTATGGGATTTTGCTAAACA	50 nM
Structure strand	To form the basic conformation	2[100]2[59]	CTTGCCCTGACGAGAAACAACTTTGAAAGAGGACAGAT	50 nM
Structure strand	To form the basic conformation	2[138]2[101]	GAGGAAGCCCGAAAGACTTGCTCATTCAGTGAATAAGG	50 nM
Structure strand	To form the basic conformation	2[180]2[139]	AGAGGTCATTTTTGCGGATATTGCATCAAAAAGATTAA	50 nM
Structure strand	To form the basic conformation	2[20]25[20]	ATCTCCAAAAAAAAGGCTCTTTTGTCGTCTTTCCAGAC	50 nM
Structure strand	To form the basic conformation	2[218]2[181]	TTAATGCCGGAGAGGGTAGTTAATTGCTCCTTTTGATA	50 nM
Structure strand	To form the basic conformation	2[260]2[219]	GCCGGAAGCATAAAGTGTAAACCGTTCTAGCTGATAAA	50 nM
Structure strand	To form the basic conformation	2[298]2[261]	GGGGAAAGCCGGCGAACGTAATTCCACACAACATACGA	50 nM
Structure strand	To form the basic conformation	2[340]2[299]	TGCGCCGCTACAGGGCGCGCCCCGATTTAGAGCTTGAC	50 nM
Structure strand	To form the basic conformation	2[378]2[341]	ATTAAAAATACCGAACGAACCACACCCGCCGCGCTTAA	50 nM
Structure strand	To form the basic conformation	2[58]2[21]	GAACGGTGTACAGACCAGGTAATTTTTTCACGTTGAAA	50 nM
Structure strand	To form the basic conformation	3[103]3[137]	TGGGCTTGAGATGGTTTCTTTACCCTGACTATTAT	50 nM
Structure strand	To form the basic conformation	3[138]3[182]	AGTCAGAAGCAAAGCGGGGCTTAGAGCTTAATTGC	50 nM
Structure strand	To form the basic conformation	3[183]3[217]	TGAATATAATGCTGTAGCCGGAGACAGTCAAATCA	50 nM
Structure strand	To form the basic conformation	3[218]3[262]	CCATCAATATGATATTCAAGCCTGGGGTGCCTAAT	50 nM
Structure strand	To form the basic conformation	3[23]3[57]	GTATCGGTTTATCAGCTGCAGACGGTCAATCATAA	50 nM
Structure strand	To form the basic conformation	3[263]3[297]	GAGTGAGCTAACTCACAGCCGTAAAGCACTAAATC	50 nM
Structure strand	To form the basic conformation	3[298]3[342]	GGAACCCTAAAGGGAGCTACTATGGTTGCTTTGAC	50 nM
Structure strand	To form the basic conformation	3[343]3[377]	GAGCACGTATAACGTGCTTTTGAATGGCTATTAGT	50 nM
Structure strand	To form the basic conformation	3[378]24[378]	CTTTAATGCGCGAACTGATATCAAACCCTCAATC	50 nM
Structure strand	To form the basic conformation	3[58]3[102]	GGGAACCGAACTGACCACCAGAACGAGTAGTAAAT	50 nM
Structure strand	To form the basic conformation	4[103]4[57]	ATTGTGAATTACCTTATGACCTGCTCCATGTTA	50 nM
Structure strand	To form the basic conformation	4[136]4[104]	TAAATCAAAAATCAGGTAATTTCAACTTTAATC	50 nM
Structure strand	To form the basic conformation	4[183]4[137]	TATGCAACTAAAGTACGAAAACGAGAATGACCA	50 nM
Structure strand	To form the basic conformation	4[216]4[184]	CAAAAGGGTGAGAAAGGCTCAACATGTTTTAAA	50 nM
Structure strand	To form the basic conformation	4[23]23[23]	TTCTTAAACAGCTTGAACCAGTACAAACTACAA	50 nM
Structure strand	To form the basic conformation	4[263]4[217]	CACTGCCCGCTTTCCAGTGTGTAGGTAAAGATT	50 nM
Structure strand	To form the basic conformation	4[296]4[264]	TTTTTTGGGGTCGAGGTTTAATTGCGTTGCGCT	50 nM
Structure strand	To form the basic conformation	4[343]4[297]	AGAGCGGGAGCTAAACACATCACCCAAATCAAG	50 nM
Structure strand	To form the basic conformation	4[376]4[344]	CGTGGCACAGACAATATTTTCCTCGTTAGAATC	50 nM
Structure strand	To form the basic conformation	4[56]4[24]	CTTAGCCGGAACGAGGCTGCTTTCGAGGTGAAT	50 nM
Structure strand	To form the basic conformation	5[105]5[134]	GGCTCATTATACCAGAATCCCCCTCAAATG	50 nM
Structure strand	To form the basic conformation	5[135]5[184]	CTTTAAACAGTTCAGGTGTCTGGAAGTTTC	50 nM
Structure strand	To form the basic conformation	5[185]5[214]	ATTCCATATAACAGTTCATATATTTTAAAT	50 nM
Structure strand	To form the basic conformation	5[215]5[264]	GCAATGCCTGAGTAATCGGGAAACCTGTCG	50 nM
Structure strand	To form the basic conformation	5[25]5[54]	GACAATGACAACAACCATCGCCTGATAAAT	50 nM
Structure strand	To form the basic conformation	5[265]5[294]	TGCCAGCTGCATTAATCTATCAGGGCGATG	50 nM
Structure strand	To form the basic conformation	5[295]5[344]	GCCCACTACGTGAACGGAGGCCGATTAAAG	50 nM
Structure strand	To form the basic conformation	5[345]5[374]	GGATTTTAGACAGGACTGGCCAACAGAGAT	50 nM
Structure strand	To form the basic conformation	5[375]22[375]	AGAACCCTTCTGACCTCTAAAATATCTTTA	50 nM
Structure strand	To form the basic conformation	5[55]5[104]	TGTGTCGAAATCCGCGCGATTTTAAGAACT	50 nM
Structure strand	To form the basic conformation	6[105]6[54]	AGAAAAATCTACGTCGAAACAAAGTACA	50 nM
Structure strand	To form the basic conformation	6[133]6[106]	ATAAATATTCATTGTCAGGACGTTGGGA	50 nM
Structure strand	To form the basic conformation	6[185]6[134]	GCGAACGAGTAGATACTGCGGAATCGTC	50 nM
Structure strand	To form the basic conformation	6[213]6[186]	AATTTTTAGAACCCTGATTCCCAATTCT	50 nM
Structure strand	To form the basic conformation	6[25]21[25]	AACCGATATATTCGCATTTTCAGGGATA	50 nM
Structure strand	To form the basic conformation	6[265]6[214]	CGCGGGGAGAGGCGAACGCAAGGATAAA	50 nM
Structure strand	To form the basic conformation	6[293]6[266]	AGGGCGAAAAACCGTGAATCGGCCAACG	50 nM
Structure strand	To form the basic conformation	6[345]6[294]	TCCTGAGAAGTGTTGACTCCAACGTCAA	50 nM
Structure strand	To form the basic conformation	6[373]6[346]	ATAAAAGGGACATTACGGTACGCCAGAA	50 nM
Structure strand	To form the basic conformation	6[53]6[26]	ACGGAGATTTGTATCATCGCCCACGCAT	50 nM
Structure strand	To form the basic conformation	7[108]7[132]	TAACGGAACAACATGTTTAGACTGG	50 nM
Structure strand	To form the basic conformation	7[133]7[187]	ATAGCGTCCAATTTAGTTTGACCAT	50 nM
Structure strand	To form the basic conformation	7[188]7[212]	TAGATACATTTCCTTTTGCGGGAGA	50 nM
Structure strand	To form the basic conformation	7[213]7[267]	AGCCTTTATTTCGTTTGCGTATTGG	50 nM
Structure strand	To form the basic conformation	7[268]7[292]	GCGCCAGGGTGGCAAGAGTCCACTA	50 nM
Structure strand	To form the basic conformation	7[28]7[52]	GCAGGGAGTTAATGACCCCCAGCGA	50 nM
Structure strand	To form the basic conformation	7[293]7[347]	TTAAAGAACGTGTTTATAATCAGTG	50 nM
Structure strand	To form the basic conformation	7[348]7[372]	AGGCCACCGAGTTTATTTACATTGG	50 nM
Structure strand	To form the basic conformation	7[373]20[373]	CAGATTCACCAGCATTTGAGGATT	50 nM
Structure strand	To form the basic conformation	7[53]7[107]	TTATACCAAGCGTAATAAAACGAAC	50 nM
Structure strand	To form the basic conformation	8[108]8[52]	TAGAAAGATTCAGAATACACTAA	50 nM
Structure strand	To form the basic conformation	8[131]8[109]	GGTAATAGTAAAATTATTACAGG	50 nM
Structure strand	To form the basic conformation	8[188]8[132]	ATAACCTGTTTATTGCCAGAGGG	50 nM
Structure strand	To form the basic conformation	8[211]8[189]	GACCCTGTAATAGCAAATGGTCA	50 nM
Structure strand	To form the basic conformation	8[268]8[212]	ACCAGTGAGACGAAAAACATTAT	50 nM
Structure strand	To form the basic conformation	8[28]19[28]	GCGGGATCGTCACCTCAGAACCGC	50 nM
Structure strand	To form the basic conformation	8[291]8[269]	TCCAGTTTGGAATTTTTCTTTTC	50 nM
Structure strand	To form the basic conformation	8[348]8[292]	TCCATCACGCAATTGAGTGTTGT	50 nM
Structure strand	To form the basic conformation	8[371]8[349]	GTCTGAAATGGAAAAAGAGTCTG	50 nM
Structure strand	To form the basic conformation	8[51]8[29]	AACACTCATCTTAGGCCGCTTTT	50 nM
Structure strand	To form the basic conformation	9[110]9[129]	TTTAGGAATAAGGCTTTTGC	50 nM
Structure strand	To form the basic conformation	9[130]9[189]	AAAAGAAGTTGCTATATTTT	50 nM
Structure strand	To form the basic conformation	9[190]9[209]	CATTTGGGGCAAAGCTAAAT	50 nM
Structure strand	To form the basic conformation	9[210]9[269]	CGGTTGTACCGGCAACAGCT	50 nM
Structure strand	To form the basic conformation	9[270]9[289]	GATTGCCCTTAAGAATAGCC	50 nM
Structure strand	To form the basic conformation	9[290]9[349]	CGAGATAGGGATTAACCGTT	50 nM
Structure strand	To form the basic conformation	9[30]9[49]	CGAAAGACAGCTAAAACGAA	50 nM
Structure strand	To form the basic conformation	9[350]9[369]	GTAGCAATACCATGGAAATA	50 nM
Structure strand	To form the basic conformation	9[370]18[370]	CCTACATTTTGTATTAAATC	50 nM
Structure strand	To form the basic conformation	9[50]9[109]	AGAGGCAAAATCAGTTGAGA	50 nM
Structure strand	To form the basic conformation	10[119]10[40]	CCACATTCAACTAATGCACACTACGAAGGCACCAAC	50 nM
Structure strand	To form the basic conformation	10[199]10[120]	GCGAGCTGAAAAGGTGGCAAAAACCAAAATAGCGAG	50 nM
Structure strand	To form the basic conformation	10[279]10[200]	CACCGCCTGGCCCTGAGAAATAAAGCCTCAGAGCAT	50 nM
Structure strand	To form the basic conformation	10[359]10[280]	TTCTTTGATTAGTAATAAAAATCCCTTATAAATCAA	50 nM
Structure strand	To form the basic conformation	10[39]17[39]	CATCGGAACGAGGGTAGCAGGTGTATCACCGTACTC	50 nM
Structure strand	To form the basic conformation	11[120]11[199]	TTACCAGACGACGATATCAATTCTACTAAT	50 nM
Structure strand	To form the basic conformation	11[200]11[279]	TTAGCAAAATTAAGCGAGTTGCAGCAAGCG	50 nM
Structure strand	To form the basic conformation	11[280]11[359]	GTTCCGAAATCGGCACATCACTTGCCTGAG	50 nM
Structure strand	To form the basic conformation	11[360]16[360]	ATTACCGCCAGCCATGTTTGAGTAACATTA	50 nM
Structure strand	To form the basic conformation	11[40]11[119]	TAAAATACGTAATGCGATACATAACGCCAA	50 nM
Structure strand	To form the basic conformation	12[119]12[40]	AAGGAATTACGAGTCCATTAAACGGG	50 nM
Structure strand	To form the basic conformation	12[199]12[120]	AGTAGTAGCATTATCATAACCCTCGT	50 nM
Structure strand	To form the basic conformation	12[279]12[200]	GTCCACGCTGGTTGCAAGGCAAAGAA	50 nM
Structure strand	To form the basic conformation	12[359]12[280]	TAGAAGAACTCAACTGTTTGATGGTG	50 nM
Structure strand	To form the basic conformation	12[39]15[39]	TTTGAGGACTAAAGAGGGTTGATATA	50 nM
Structure strand	To form the basic conformation	13[120]13[199]	AGCAACACTAACATCCAATA	50 nM
Structure strand	To form the basic conformation	13[200]13[279]	AATCATACAGTGCCCCAGCA	50 nM
Structure strand	To form the basic conformation	13[280]13[359]	GGCGAAAATCACTATCGGCC	50 nM
Structure strand	To form the basic conformation	13[360]14[360]	TTGCTGGTAACAAAGAAACC	50 nM
Structure strand	To form the basic conformation	13[40]13[119]	TGAGGAAGTTGCATAGTAAG	50 nM
Structure strand	To form the basic conformation	14[119]14[40]	GAGCCATTTGAGGCGGATAA	50 nM
Structure strand	To form the basic conformation	14[199]14[120]	TTTATCCTGATCACCGACTT	50 nM
Structure strand	To form the basic conformation	14[279]14[200]	GTTAATTTCACAGCTACAAT	50 nM
Structure strand	To form the basic conformation	14[359]14[280]	ACCAGAAGGAATATATTTTA	50 nM
Structure strand	To form the basic conformation	14[39]13[39]	GTGCCGTCGAGACTTTTTCA	50 nM
Structure strand	To form the basic conformation	15[120]15[199]	TGAATTATCACCGATCTTACCAACGC	50 nM
Structure strand	To form the basic conformation	15[200]15[279]	GCTATTTTGCACCTCTTCTGACCTAA	50 nM
Structure strand	To form the basic conformation	15[280]15[359]	AAAACTTTTTCAAGCGGAATTATCAT	50 nM
Structure strand	To form the basic conformation	15[360]12[360]	TCATTTTGCGGAATATCCAGAACAAT	50 nM
Structure strand	To form the basic conformation	15[40]15[119]	TTTGCTCAGTACCGGAATTAGAGCCA	50 nM
Structure strand	To form the basic conformation	16[119]16[40]	GCAAAATCACCAGTATAGGATTAGCGGGGT	50 nM
Structure strand	To form the basic conformation	16[199]16[120]	TAACGAGCGTCTTTCATTATTCATTAAAGG	50 nM
Structure strand	To form the basic conformation	16[279]16[200]	ATTTAATGGTTTGAAAAATCAAGATTAGTT	50 nM
Structure strand	To form the basic conformation	16[359]16[280]	CATATTCCTGATTATGACAAAGAACGCGAG	50 nM
Structure strand	To form the basic conformation	16[39]11[39]	AGTATAGCCCGGAATAACGGCTACAGAGGC	50 nM
Structure strand	To form the basic conformation	17[120]17[199]	AGGTAAATATTGACGGAACAGAGCCTAATTTGCCAG	50 nM
Structure strand	To form the basic conformation	17[200]17[279]	GGGAGGTTTTGAAGCCTTATACCGACCGTGTGATAA	50 nM
Structure strand	To form the basic conformation	17[280]17[359]	ATGCAAATCCAATCGCAACAGATGATGGCAATTCAT	50 nM
Structure strand	To form the basic conformation	17[360]10[360]	ACGTTATTAATTTTAAATGCAACAGGAAAAACGCT	50 nM
Structure strand	To form the basic conformation	17[40]17[119]	ACTCCTCAAGAGAAGGATGCACCATTACCATTAGCA	50 nM
Structure strand	To form the basic conformation	18[109]18[50]	CGTCACCAATGAAAGTATTA	50 nM
Structure strand	To form the basic conformation	18[129]18[110]	GAGGGAGGGAAGGCCGGAAA	50 nM
Structure strand	To form the basic conformation	18[189]18[130]	AACAGCCATATCAACCGATT	50 nM
Structure strand	To form the basic conformation	18[209]18[190]	CCCGACTTGCTTACAAAATA	50 nM
Structure strand	To form the basic conformation	18[269]18[210]	AAATAAGAATTAGCGAACCT	50 nM
Structure strand	To form the basic conformation	18[289]18[270]	GTAAATGCTGATAAGGCGTT	50 nM
Structure strand	To form the basic conformation	18[29]9[29]	GTACCGCCACCCCTCAGCAG	50 nM
Structure strand	To form the basic conformation	18[349]18[290]	CTGATTGTTTATAACTATAT	50 nM
Structure strand	To form the basic conformation	18[369]18[350]	CTTTGCCCGACAATATAATC	50 nM
Structure strand	To form the basic conformation	18[49]18[30]	AGAGGCTGAGAGGAGGTTTA	50 nM
Structure strand	To form the basic conformation	19[109]19[131]	AGCAGCACCGTCGCCAAAGACAA	50 nM
Structure strand	To form the basic conformation	19[132]19[188]	AAGGGCGACATTTATTTATCCCA	50 nM
Structure strand	To form the basic conformation	19[189]19[211]	ATCCAAATAAGTATTCTAAGAAC	50 nM
Structure strand	To form the basic conformation	19[212]19[268]	GCGAGGCGTTTAAACACCGGAAT	50 nM
Structure strand	To form the basic conformation	19[269]19[291]	CATAATTACTAACCTCCGGCTTA	50 nM
Structure strand	To form the basic conformation	19[29]19[51]	CACCCTCAGAACGGAACCTATTA	50 nM
Structure strand	To form the basic conformation	19[292]19[348]	GGTTGGGTTATGGATTATACTTC	50 nM
Structure strand	To form the basic conformation	19[349]19[371]	TGAATAATGGACTTTACAAACAA	50 nM
Structure strand	To form the basic conformation	19[372]8[372]	TTCGACAACTCGACGCTCAATC	50 nM
Structure strand	To form the basic conformation	19[52]19[108]	TTCTGAAACATGAAACCATCGAT	50 nM
Structure strand	To form the basic conformation	20[107]20[53]	CAGAATCAAGTTTAACAGTTAATGC	50 nM
Structure strand	To form the basic conformation	20[132]20[108]	TATGGTTTACCAGAATCAGTAGCGA	50 nM
Structure strand	To form the basic conformation	20[187]20[133]	GTTTAACGTCAAAATAGAAAATTCA	50 nM
Structure strand	To form the basic conformation	20[212]20[188]	AAGGCTTATCCGGAAACGATTTTTT	50 nM
Structure strand	To form the basic conformation	20[267]20[213]	TTAGTATCATATGAATCAGATATAG	50 nM
Structure strand	To form the basic conformation	20[27]7[27]	GAGCCACCACCCTGTCGCTGAGGCTT	50 nM
Structure strand	To form the basic conformation	20[292]20[268]	GACTACCTTTTTAGAAAAAGCCTGT	50 nM
Structure strand	To form the basic conformation	20[347]20[293]	TACCATATCAAAAATAGGTCTGAGA	50 nM
Structure strand	To form the basic conformation	20[372]20[348]	TAGAAGTATTAGAAGGGTTAGAACC	50 nM
Structure strand	To form the basic conformation	20[52]20[28]	CCCCTGCCTATTTCCGCCACCCTCA	50 nM
Structure strand	To form the basic conformation	21[106]21[133]	ACTGTAGCGCGTTTACGGAATAAGTTTA	50 nM
Structure strand	To form the basic conformation	21[134]21[185]	TTTTGTCACAATCAAATGAAAATAGCAG	50 nM
Structure strand	To form the basic conformation	21[186]21[213]	CCTTTACAGAGAGAGAATCATTACCGCG	50 nM
Structure strand	To form the basic conformation	21[214]21[265]	CCCAATAGCAAGCACGTTATACAAATTC	50 nM
Structure strand	To form the basic conformation	21[26]21[53]	GCAAGCCCAATAGGCAGTGCCTTGAGTA	50 nM
Structure strand	To form the basic conformation	21[266]21[293]	TTACCAGTATAAAGAAGAGTCAATAGTG	50 nM
Structure strand	To form the basic conformation	21[294]21[345]	AATTTATCAAAATCTTATTTGCACGTAA	50 nM
Structure strand	To form the basic conformation	21[346]21[373]	AACAGAAATAAAGAAATAGATTAGAGCC	50 nM
Structure strand	To form the basic conformation	21[374]6[374]	GTCAATAGATAATATCACACGACCAGTA	50 nM
Structure strand	To form the basic conformation	21[54]21[105]	ACAGTGCCCGTATAGCCTTTAGCGTCAG	50 nM
Structure strand	To form the basic conformation	22[104]22[55]	GTCATAGCCCCCTTAGAGTGTACTGGTAAT	50 nM
Structure strand	To form the basic conformation	22[134]22[105]	AAACGCAAAGACACCTCATCGGCATTTTCG	50 nM
Structure strand	To form the basic conformation	22[184]22[135]	GGAAGCGCATTAGACGGCAACATATAAAAG	50 nM
Structure strand	To form the basic conformation	22[214]22[185]	TTATTTTCATCGTAGATAACATAAAAACAG	50 nM
Structure strand	To form the basic conformation	22[24]5[24]	ACACTGAGTTTCGTCACCGATAGTTGCGCC	50 nM
Structure strand	To form the basic conformation	22[264]22[215]	AGGGCTTAATTGAGAACAAGCAAGCCGTTT	50 nM
Structure strand	To form the basic conformation	22[294]22[265]	GATTAAGACGCTGAGCCAACGCTCAACAGT	50 nM
Structure strand	To form the basic conformation	22[344]22[295]	CAGGTTTAACGTCAGCATAGCGATAGCTTA	50 nM
Structure strand	To form the basic conformation	22[374]22[345]	GGAGCACTAACAACTAATTGCGTAGATTTT	50 nM
Structure strand	To form the basic conformation	22[54]22[25]	AAGTTTTAACGGGGTAACCCATGTACCGTA	50 nM
Structure strand	To form the basic conformation	23[104]23[136]	TTCATAATCAAAATCAGTTAGCAAACGTAGAAA	50 nM
Structure strand	To form the basic conformation	23[137]23[183]	ATACATACATAAAGGTGGGAGAATTAACTGAAC	50 nM
Structure strand	To form the basic conformation	23[184]23[216]	ACCCTGAACAAAGTCACGGGTATTAAACCAAGT	50 nM
Structure strand	To form the basic conformation	23[217]23[263]	ACCGCACTCATCGAGAATCGCCATATTTAACAA	50 nM
Structure strand	To form the basic conformation	23[24]23[56]	CGCCTGTAGCATTCCAAGTAAGCGTCATACATG	50 nM
Structure strand	To form the basic conformation	23[264]23[296]	CGCCAACATGTAATTTTATTAATTAATTTTCCC	50 nM
Structure strand	To form the basic conformation	23[297]23[343]	TTAGAATCCTTGAAAAATGAATATACAGTAACA	50 nM
Structure strand	To form the basic conformation	23[344]23[376]	GTACCTTTTACATCGGAAATCAACAGTTGAAAG	50 nM
Structure strand	To form the basic conformation	23[377]4[377]	GAATTGAGGAAGGTTATGAAAGCGTAAGAATA	50 nM
Structure strand	To form the basic conformation	23[57]23[103]	GCTTTTGATGATACAGTTAGCGTTTGCCATCTT	50 nM
Structure strand	To form the basic conformation	24[102]24[58]	ACCGGAACCGCCTCCCTCAGAATGGAAAGCGCAGT	50 nM
Structure strand	To form the basic conformation	24[137]24[103]	CTCCTTATTACGCAGTATCCGGAACCAGAGCCACC	50 nM
Structure strand	To form the basic conformation	24[182]24[138]	AATATCAGAGAGATAACCAACTGGCATGATTAAGA	50 nM
Structure strand	To form the basic conformation	24[217]24[183]	TCCTTATCATTCCAAGAAGAGGGTAATTGAGCGCT	50 nM
Structure strand	To form the basic conformation	24[22]3[22]	TAGCGTAACGATCTAAAGCAAAAGGAGCCTTTAATT	50 nM
Structure strand	To form the basic conformation	24[262]24[218]	AGCCAGTAATAAGAGAATCAATAATCGGCTGTCTT	50 nM
Structure strand	To form the basic conformation	24[297]24[263]	GCTTCTGTAAATCGTCGCAGGCAGAGGCATTTTCG	50 nM
Structure strand	To form the basic conformation	24[342]24[298]	TCGCCTGATTGCTTTGAATGTGAGTGAATAACCTT	50 nM
Structure strand	To form the basic conformation	24[377]24[343]	AATATCTGGTCAGTTGGCGAGAAACAATAACGGAT	50 nM
Structure strand	To form the basic conformation	24[57]24[23]	CTCTGAATTTACCGTTCCCAGACAGCCCTCATAGT	50 nM
Structure strand	To form the basic conformation	25[101]25[138]	CCGCCACCCTCAGAGCCACAAACCGAGGAAACGCAATA	50 nM
Structure strand	To form the basic conformation	25[139]25[180]	ATAACGGAATACCCAAAAGCACAAGAATTGAGTTAAGC	50 nM
Structure strand	To form the basic conformation	25[181]25[218]	CCAATAATAAGAGCAAGAAAATATCCCATCCTAATTTA	50 nM
Structure strand	To form the basic conformation	25[21]25[58]	GTTAGTAAATGAATTTTCTCCTTGATATTCACAAACAA	50 nM
Structure strand	To form the basic conformation	25[219]25[260]	CGAGCATGTAGAAACCAATATAAAGTACCGACAAAAGG	50 nM
Structure strand	To form the basic conformation	25[261]25[298]	TAAAGTAATTCTGTCCAGATTACCTTTTTTAATGGAAA	50 nM
Structure strand	To form the basic conformation	25[299]25[340]	CAGTACATAAATCAATATATACCAAGTTACAAAATCGC	50 nM
Structure strand	To form the basic conformation	25[341]25[378]	GCAGAGGCGAATTATTCATAAATGAAAAATCTAAAGCA	50 nM
Structure strand	To form the basic conformation	25[379]2[379]	TCACCTTGCTGAACCTCAAATAGCCCTAAAACATCGCC	50 nM
Structure strand	To form the basic conformation	25[59]25[100]	ATAAATCCTCATTAAAGCCAGAGCCGCCACCCTCAGAA	50 nM
Structure strand	Primer for DNA polymerase	1[140]1[179]	GAGCTTCAAAGCGAACCAGACCGGAAGCAAACTCCAACAG	100 nM
Structure strand	Primer for DNA polymerase	1[300]1[339]	AAGCGAAAGGAGCGGGCGCTAGGGCGCTGGCAAGTGTAGC	100 nM
Structure strand	Primer for DNA polymerase	1[60]1[99]	CATCAAGAGTAATCTTGACAAGAACCGGATATTCATTACC	100 nM
Structure strand	Primer for DNA polymerase	26[99]26[60]	GAACCACCACCAGAGCCGCCGCCAGCATTGACAGGAGGTT	100 nM
Structure strand	Primer for DNA polymerase	26[259]26[220]	TTCAGCTAATGCAGAACGCGCCTGTTTATCAACAATAGAT	100 nM
Effector strand	side positive control	1[140]1[179]	GAGCTTCAAAGCGAACCAGACCGGAAGCAAACTCCAACAG	100 nM
Effector strand	side positive control	1[220]1[259]	AAGGCTATCAGGTCATTGCCTGTCATAGCTGTTTCCTGTG	100 nM
Effector strand	side positive control	1[300]1[339]	AAGCGAAAGGAGCGGGCGCTAGGGCGCTGGCAAGTGTAGC	100 nM
Effector strand	side positive control	1[380]26[380]	AGAGGTGAGGCGGTCAGTATTAACACCGCCTGCAACAGTG	100 nM
Effector strand	side positive control	1[60]1[99]	CATCAAGAGTAATCTTGACAAGAACCGGATATTCATTACC	100 nM
Effector strand	side positive control	26[19]1[19]	ACTTTCAACAGTTTCAGCGGAGTGAGAATAGAAAGGAACA	100 nM
Effector strand	side positive control	26[99]26[60]	GAACCACCACCAGAGCCGCCGCCAGCATTGACAGGAGGTT	100 nM
Effector strand	side positive control	26[179]26[140]	ATCTTACCGAAGCCCTTTTTAAGAAAAGTAAGCAGATAGC	100 nM
Effector strand	side positive control	26[259]26[220]	TTCAGCTAATGCAGAACGCGCCTGTTTATCAACAATAGAT	100 nM
Effector strand	side positive control	26[339]26[300]	AAGATGATGAAACAAACATCAAGAAAACAAAATTAATTAC	100 nM

## Sheet: 10B×24H rectangle polymer
Figure S8. 10B×24H rectangle polymer
Strand type	function	strand name ( originally output from CaDNAno, helix [position]）	Sequence	annealing concentration (For 10nM scaffold)
Structure strand	To form the basic conformation	2[38]2[13]	CTGATAGCCCTAATCATGGTCATAGC	50 nM
Structure strand	To form the basic conformation	2[64]2[39]	TATTAACACCGCCTTTAATGCGCGAA	50 nM
Structure strand	To form the basic conformation	2[91]2[65]	CCGACAAAAGGTAAGTGAGGCGGTCAG	50 nM
Structure strand	To form the basic conformation	2[117]2[92]	AACAATAGATAAGAGAATATAAAGTA	50 nM
Structure strand	To form the basic conformation	2[143]2[118]	TCAGAGCCGCCACGCGCCTGTTTATC	50 nM
Structure strand	To form the basic conformation	2[169]2[144]	CCGCCAGCATTGAGGAACCGCCTCCC	50 nM
Structure strand	To form the basic conformation	2[196]2[170]	GAGGACAGATGAACACCACCAGAGCCG	50 nM
Structure strand	To form the basic conformation	2[222]2[197]	TTCATTACCCAAAACCAACTTTGAAA	50 nM
Structure strand	To form the basic conformation	2[248]2[223]	CAACCGTTCTAGCCAAGAACCGGATA	50 nM
Structure strand	To form the basic conformation	3[13]3[38]	CTCACAATTCCACACAATATTTTTGA	50 nM
Structure strand	To form the basic conformation	3[39]3[64]	ATGGCTATTAGTCTGCAACAGTGCCA	50 nM
Structure strand	To form the basic conformation	3[65]3[91]	CGCTGAGAGCCAGCAGAGGCATTTTCG	50 nM
Structure strand	To form the basic conformation	3[92]3[117]	AGCCAGTAATAAGTCCTGAACAAGAA	50 nM
Structure strand	To form the basic conformation	3[118]3[143]	AAATAATATCCCAAAATCACCGGAAC	50 nM
Structure strand	To form the basic conformation	3[144]3[169]	CAGAGCCACCACCCAGGAGGTTGAGG	50 nM
Structure strand	To form the basic conformation	3[170]3[196]	CAGGTCAGACGATACGGTCAATCATAA	50 nM
Structure strand	To form the basic conformation	3[197]3[222]	GGGAACCGAACTGTCAACGTAACAAA	50 nM
Structure strand	To form the basic conformation	3[223]3[248]	GCTGCTCATTCAGAAAGGCCGGAGAC	50 nM
Structure strand	To form the basic conformation	4[38]4[13]	ATACGTGGCACAGACAACATACGAGC	50 nM
Structure strand	To form the basic conformation	4[64]4[39]	ATCTAAAGCATCATGAAAGCGTAAGA	50 nM
Structure strand	To form the basic conformation	4[91]4[65]	ACATGTAATTTAGGCAGCAAATGAAAA	50 nM
Structure strand	To form the basic conformation	4[117]4[92]	GCATGTAGAAACCTTTAACAACGCCA	50 nM
Structure strand	To form the basic conformation	4[143]4[118]	CTTTTCATAATCATCCTAATTTACGA	50 nM
Structure strand	To form the basic conformation	4[169]4[144]	CACAAACAAATAATAGCGTTTGCCAT	50 nM
Structure strand	To form the basic conformation	4[196]4[170]	GGAACGAGGCGCAGTGGCCTTGATATT	50 nM
Structure strand	To form the basic conformation	4[222]4[197]	CCCTGACGAGAAAATGTTACTTAGCC	50 nM
Structure strand	To form the basic conformation	4[248]4[223]	TCAAAAGGGTGAGTGAATAAGGCTTG	50 nM
Structure strand	To form the basic conformation	5[13]5[38]	GTGCCTAATGAGTCCAACAGAGATAG	50 nM
Structure strand	To form the basic conformation	5[39]5[64]	AACCCTTCTGACCCCTTGCTGAACCT	50 nM
Structure strand	To form the basic conformation	5[65]5[91]	CAAATATCAAACCAGTAGGGCTTAATT	50 nM
Structure strand	To form the basic conformation	5[92]5[117]	GAGAATCGCCATAAATCAATAATCGG	50 nM
Structure strand	To form the basic conformation	5[118]5[143]	CTGTCTTTCCTTAGGCATTTTCGGTC	50 nM
Structure strand	To form the basic conformation	5[144]5[169]	ATAGCCCCCTTATATCCTCATTAAAG	50 nM
Structure strand	To form the basic conformation	5[170]5[196]	CCAGAATGGAAAGATTGTGTCGAAATC	50 nM
Structure strand	To form the basic conformation	5[197]5[222]	CGCGACCTGCTCCCACCAGAACGAGT	50 nM
Structure strand	To form the basic conformation	5[223]5[248]	AGTAAATTGGGCTATTTTAAATGCAA	50 nM
Structure strand	To form the basic conformation	6[38]6[13]	AGGGACATTCTGGGAGCTAACTCACA	50 nM
Structure strand	To form the basic conformation	6[64]6[39]	TGGTCAGTTGGCAGACCAGTAATAAA	50 nM
Structure strand	To form the basic conformation	6[91]6[65]	AGCCAACGCTCAACCTCAATCAATATC	50 nM
Structure strand	To form the basic conformation	6[117]6[92]	GGGTATTAAACCACTTACCAGTATAA	50 nM
Structure strand	To form the basic conformation	6[143]6[118]	GCGCGTTTTCATCTCATTCCAAGAAC	50 nM
Structure strand	To form the basic conformation	6[169]6[144]	TTTACCGTTCCAGGCGTCAGACTGTA	50 nM
Structure strand	To form the basic conformation	6[196]6[170]	TCATCGCCTGATAACGCAGTCTCTGAA	50 nM
Structure strand	To form the basic conformation	6[222]6[197]	TTTCAACTTTAATACGGAGATTTGTA	50 nM
Structure strand	To form the basic conformation	6[248]6[223]	AGAACCCTCATATTGAGATGGTTTAA	50 nM
Structure strand	To form the basic conformation	7[13]7[38]	TTTCCAGTCGGGATACATTGGCAGAT	50 nM
Structure strand	To form the basic conformation	7[39]7[64]	TCACCAGTCACACAATCAACAGTTGA	50 nM
Structure strand	To form the basic conformation	7[65]7[91]	AAGGAATTGAGGATTTAGTATCATATG	50 nM
Structure strand	To form the basic conformation	7[92]7[117]	CGTTATACAAATTAGTACCGCACTCA	50 nM
Structure strand	To form the basic conformation	7[118]7[143]	TCGAGAACAAGCATAGCGACAGAATC	50 nM
Structure strand	To form the basic conformation	7[144]7[169]	AAGTTTGCCTTTATAAGCGTCATACA	50 nM
Structure strand	To form the basic conformation	7[170]7[196]	TGGCTTTTGATGAATTATACCAAGCGC	50 nM
Structure strand	To form the basic conformation	7[197]7[222]	GAAACAAAGTACACATTGTGAATTAC	50 nM
Structure strand	To form the basic conformation	7[223]7[248]	CTTATGCGATTTTGGGAGAAGCCTTT	50 nM
Structure strand	To form the basic conformation	8[38]8[13]	GAAATGGATTATTAACCTGTCGTGCC	50 nM
Structure strand	To form the basic conformation	8[64]8[39]	TATCTTTAGGAGCCGCTCAATCGTCT	50 nM
Structure strand	To form the basic conformation	8[91]8[65]	CTAGAAAAAGCCTGAGGTTATCTAAAA	50 nM
Structure strand	To form the basic conformation	8[117]8[92]	TTCATCGTAGGAAGGAATCATAATTA	50 nM
Structure strand	To form the basic conformation	8[143]8[118]	GCACCGTAATCAGAGCCGTTTTTATT	50 nM
Structure strand	To form the basic conformation	8[169]8[144]	TGGTAATAAGTTTACCATCGATAGCA	50 nM
Structure strand	To form the basic conformation	8[196]8[170]	TTTGACCCCCAGCGTACAGGAGTGTAC	50 nM
Structure strand	To form the basic conformation	8[222]8[197]	TTATACCAGTCAGTAAAACACTCATC	50 nM
Structure strand	To form the basic conformation	8[248]8[223]	GTAATACTTTTGCAAGAACTGGCTCA	50 nM
Structure strand	To form the basic conformation	9[13]9[38]	GCGGGGAGAGGCGCGCTCATGGAAAT	50 nM
Structure strand	To form the basic conformation	9[39]9[64]	ACCTACATTTTGAACTAACAACTAAT	50 nM
Structure strand	To form the basic conformation	9[65]9[91]	AGATTAGAGCCGTATAAGGCGTTAAAT	50 nM
Structure strand	To form the basic conformation	9[92]9[117]	AAGAATAAACACCTCATTACCGCGCC	50 nM
Structure strand	To form the basic conformation	9[118]9[143]	CAATAGCAAGCAAGCAAGGCCGGAAA	50 nM
Structure strand	To form the basic conformation	9[144]9[169]	CGTCACCAATGAATAACGGGGTCAGT	50 nM
Structure strand	To form the basic conformation	9[170]9[196]	GCCTTGAGTAACATAAAACGAAAGAGG	50 nM
Structure strand	To form the basic conformation	9[197]9[222]	CAAAAGAATACACGACGTTGGGAAGA	50 nM
Structure strand	To form the basic conformation	9[223]9[248]	AAAATCTACGTTAATAAAGCTAAATC	50 nM
Structure strand	To form the basic conformation	10[38]10[13]	GCAACAGGAAAAAGTTTGCGTATTGG	50 nM
Structure strand	To form the basic conformation	10[64]10[39]	ATTTGAGGATTTAACCGCCAGCCATT	50 nM
Structure strand	To form the basic conformation	10[91]10[65]	CGACCGTGTGATAACAATAGATAATAC	50 nM
Structure strand	To form the basic conformation	10[117]10[92]	GGCTTATCCGGTATGGTTTGAAATAC	50 nM
Structure strand	To form the basic conformation	10[143]10[118]	ACCATTACCATTAATCAGATATAGAA	50 nM
Structure strand	To form the basic conformation	10[169]10[144]	CAGTTAATGCCCCAATCACCAGTAGC	50 nM
Structure strand	To form the basic conformation	10[196]10[170]	CGAAGGCACCAACCGTGCCCGTATAAA	50 nM
Structure strand	To form the basic conformation	10[222]10[197]	ACGGAACAACATTCGTAATGCCACTA	50 nM
Structure strand	To form the basic conformation	10[248]10[223]	AAAGCCTCAGAGCATAAAACGAACTA	50 nM
Structure strand	To form the basic conformation	11[13]11[38]	AGTGAGACGGGCATTGCTGGTAATAT	50 nM
Structure strand	To form the basic conformation	11[39]11[64]	CCAGAACAATATTGAAGTATTAGACT	50 nM
Structure strand	To form the basic conformation	11[65]11[91]	TTACAAACAATTCTAATTTCATCTTCT	50 nM
Structure strand	To form the basic conformation	11[92]11[117]	GACCTAAATTTAATTCTAAGAACGCG	50 nM
Structure strand	To form the basic conformation	11[118]11[143]	AGGCGTTTTAGCGAGCCATTTGGGAA	50 nM
Structure strand	To form the basic conformation	11[144]11[169]	TTAGAGCCAGCAACTGCCTATTTCGG	50 nM
Structure strand	To form the basic conformation	11[170]11[196]	AACCTATTATTCTGGAAGTTTCCATTA	50 nM
Structure strand	To form the basic conformation	11[197]11[222]	AACGGGTAAAATAATTACAGGTAGAA	50 nM
Structure strand	To form the basic conformation	11[223]11[248]	AGATTCATCAGTTTCATACAGGCAAG	50 nM
Structure strand	To form the basic conformation	12[38]12[13]	CAAACTATCGGCCACAGCTGATTGCC	50 nM
Structure strand	To form the basic conformation	12[64]12[39]	AAATCCTTTGCCCGAGTAGAAGAACT	50 nM
Structure strand	To form the basic conformation	12[91]12[65]	AAATATATTTTAGTGACAACTCGTATT	50 nM
Structure strand	To form the basic conformation	12[117]12[92]	GCGGGAGGTTTTGAGAAAACTTTTTC	50 nM
Structure strand	To form the basic conformation	12[143]12[118]	CGTCACCGACTTGAACCTCCCGACTT	50 nM
Structure strand	To form the basic conformation	12[169]12[144]	ATTAAGAGGCTGAGGTGAATTATCAC	50 nM
Structure strand	To form the basic conformation	12[196]12[170]	AGACTTTTTCATGAGAAACATGAAAGT	50 nM
Structure strand	To form the basic conformation	12[222]12[197]	ACCACATTCAACTCTTTGAGGACTAA	50 nM
Structure strand	To form the basic conformation	12[248]12[223]	AACATCCAATAAAGAGATTTAGGAAT	50 nM
Structure strand	To form the basic conformation	13[13]13[38]	GCAGCAAGCGGTCTTGATTAGTAATA	50 nM
Structure strand	To form the basic conformation	13[39]13[64]	ACATCACTTGCCTGAACGTTATTAAT	50 nM
Structure strand	To form the basic conformation	13[65]13[91]	TTTAAAAGTTTGAAAATCCAATCGCAA	50 nM
Structure strand	To form the basic conformation	13[92]13[117]	GACAAAGAACGCGAAGCCTTAAATCA	50 nM
Structure strand	To form the basic conformation	13[118]13[143]	AGATTAGTTGCTAAATATTGACGGAA	50 nM
Structure strand	To form the basic conformation	13[144]13[169]	ATTATTCATTAAAGACTCCTCAAGAG	50 nM
Structure strand	To form the basic conformation	13[170]13[196]	AAGGATTAGGATTGAACGAGGGTAGCA	50 nM
Structure strand	To form the basic conformation	13[197]13[222]	ACGGCTACAGAGGAATGCAGATACAT	50 nM
Structure strand	To form the basic conformation	13[223]13[248]	AACGCCAAAAGGATGAAAAGGTGGCA	50 nM
Structure strand	To form the basic conformation	14[38]14[13]	TAGCAATACTTCTCACGCTGGTTTGC	50 nM
Structure strand	To form the basic conformation	14[64]14[39]	TTTGCGGAACAAAAAATTAACCGTTG	50 nM
Structure strand	To form the basic conformation	14[91]14[65]	GTAAATGCTGATGCGTAACATTATCAT	50 nM
Structure strand	To form the basic conformation	14[117]14[92]	TACAATTTTATCCTATATAACTATAT	50 nM
Structure strand	To form the basic conformation	14[143]14[118]	GGGAGGGAAGGTATTTTGCACCCAGC	50 nM
Structure strand	To form the basic conformation	14[169]14[144]	TCAGTACCAGGCGTTCAACCGATTGA	50 nM
Structure strand	To form the basic conformation	14[196]14[170]	GAAAGACAGCATCGAGCGGGGTTTTGC	50 nM
Structure strand	To form the basic conformation	14[222]14[197]	GTAAGAGCAACACCACCCTCAGCAGC	50 nM
Structure strand	To form the basic conformation	14[248]14[223]	TTGGGGCGCGAGCATTACGAGGCATA	50 nM
Structure strand	To form the basic conformation	15[13]15[38]	GGTGGTTCCGAAACGAGTAAAAGAGT	50 nM
Structure strand	To form the basic conformation	15[39]15[64]	CTGTCCATCACGCGAAACCACCAGAA	50 nM
Structure strand	To form the basic conformation	15[65]15[91]	GGAGCGGAATTATCTTTTTAACCTCCG	50 nM
Structure strand	To form the basic conformation	15[92]15[117]	GCTTAGGTTGGGTTGAATCTTACCAA	50 nM
Structure strand	To form the basic conformation	15[118]15[143]	CGCTAACGAGCGTCCAGCGCCAAAGA	50 nM
Structure strand	To form the basic conformation	15[144]15[169]	CAAAAGGGCGACAGATAAGTGCCGTC	50 nM
Structure strand	To form the basic conformation	15[170]15[196]	GAGAGGGTTGATAAGTTAAAGGCCGCT	50 nM
Structure strand	To form the basic conformation	15[197]15[222]	TTTGCGGGATCGTTATCATAACCCTC	50 nM
Structure strand	To form the basic conformation	15[223]15[248]	GTTTACCAGACGATTCGCAAATGGTC	50 nM
Structure strand	To form the basic conformation	16[38]16[13]	TCAGTGAGGCCACTCGGCAAAATCCC	50 nM
Structure strand	To form the basic conformation	16[64]16[39]	ATTATCAGATGATAGTGTTTTTATAA	50 nM
Structure strand	To form the basic conformation	16[91]16[65]	GTCTGAGAGACTACCATCATATTCCTG	50 nM
Structure strand	To form the basic conformation	16[117]16[92]	AATTTGCCAGTTAATCAAAATCATAG	50 nM
Structure strand	To form the basic conformation	16[143]16[118]	TTCATATGGTTTACTTTCCAGAGCCT	50 nM
Structure strand	To form the basic conformation	16[169]16[144]	GAATAGGTGTATCAATCAATAGAAAA	50 nM
Structure strand	To form the basic conformation	16[196]16[170]	TGAGGCTTGCAGGGTAAGTATAGCCCG	50 nM
Structure strand	To form the basic conformation	16[222]16[197]	AATAGCGAGAGGCTATATTCGGTCGC	50 nM
Structure strand	To form the basic conformation	16[248]16[223]	CCATTAGATACATCGATAAAAACCAA	50 nM
Structure strand	To form the basic conformation	17[13]17[38]	TAGGGTTGAGTGTAGGAACGGTACGC	50 nM
Structure strand	To form the basic conformation	17[39]17[64]	CAGAATCCTGAGAGGCAATTCATCAA	50 nM
Structure strand	To form the basic conformation	17[65]17[91]	TATAATCCTGATTACGCTGAGAAGAGT	50 nM
Structure strand	To form the basic conformation	17[92]17[117]	CAATAGTGAATTTCAAAATAAACAGC	50 nM
Structure strand	To form the basic conformation	17[118]17[143]	CATATTATTTATCACCACGGAATAAG	50 nM
Structure strand	To form the basic conformation	17[144]17[169]	TTTATTTTGTCACACCGTACTCAGGA	50 nM
Structure strand	To form the basic conformation	17[170]17[196]	GGTTTAGTACCGCCAACAACCATCGCC	50 nM
Structure strand	To form the basic conformation	17[197]17[222]	CACGCATAACCGATTTTGCAAAAGAA	50 nM
Structure strand	To form the basic conformation	17[223]17[248]	GTTTTGCCAGAGGGTTGATTCCCAAT	50 nM
Structure strand	To form the basic conformation	18[38]18[13]	AGGGATTTTAGACTGTTCCAGTTTGG	50 nM
Structure strand	To form the basic conformation	18[64]18[39]	TTCTGAATAATGGGGAGGCCGATTAA	50 nM
Structure strand	To form the basic conformation	18[91]18[65]	TAGCTTAGATTAAGGTTTGGATTATAC	50 nM
Structure strand	To form the basic conformation	18[117]18[92]	GAAACGATTTTTTGAAAACATAGCGA	50 nM
Structure strand	To form the basic conformation	18[143]18[118]	GAAACGCAAAGACCCAATCCAAATAA	50 nM
Structure strand	To form the basic conformation	18[169]18[144]	GCCACCCTCAGAAGCAACATATAAAA	50 nM
Structure strand	To form the basic conformation	18[196]18[170]	TGCGCCGACAATGACACCCTCAGAACC	50 nM
Structure strand	To form the basic conformation	18[222]18[197]	ATGTTTAGACTGGTGATACCGATAGT	50 nM
Structure strand	To form the basic conformation	18[248]18[223]	ATTCCATATAACAGGGTAATAGTAAA	50 nM
Structure strand	To form the basic conformation	19[13]19[38]	GGACTCCAACGTCGTTAGAATCAGAG	50 nM
Structure strand	To form the basic conformation	19[39]19[64]	CGGGAGCTAAACAAAGGGTTAGAACC	50 nM
Structure strand	To form the basic conformation	19[65]19[91]	TACCATATCAAAAATTAATTAATTTTC	50 nM
Structure strand	To form the basic conformation	19[92]19[117]	CCTTAGAATCCTTGTTTAACGTCAAA	50 nM
Structure strand	To form the basic conformation	19[118]19[143]	AATGAAAATAGCAACGTAGAAAATAC	50 nM
Structure strand	To form the basic conformation	19[144]19[169]	ATACATAAAGGTGCCGCCACCCTCAG	50 nM
Structure strand	To form the basic conformation	19[170]19[196]	AGCCACCACCCTCCTTTCGAGGTGAAT	50 nM
Structure strand	To form the basic conformation	19[197]19[222]	TTCTTAAACAGCTATAGCGTCCAATA	50 nM
Structure strand	To form the basic conformation	19[223]19[248]	CTGCGGAATCGTCTTTTAAATATGCA	50 nM
Structure strand	To form the basic conformation	20[38]20[13]	ACGTGCTTTCCTCAAAGGGCGAAAAA	50 nM
Structure strand	To form the basic conformation	20[64]20[39]	AAACAGAAATAAAACGAGCACGTATA	50 nM
Structure strand	To form the basic conformation	20[91]20[65]	TGTAAATCGTCGCTTTATTTGCACGTA	50 nM
Structure strand	To form the basic conformation	20[117]20[92]	GAATAACATAAAAATAACCTTGCTTC	50 nM
Structure strand	To form the basic conformation	20[143]20[118]	AGTATGTTAGCAAGCCTTTACAGAGA	50 nM
Structure strand	To form the basic conformation	20[169]20[144]	GCAAGCCCAATAGCTCCTTATTACGC	50 nM
Structure strand	To form the basic conformation	20[196]20[170]	GGTTTATCAGCTTGATTTTCAGGGATA	50 nM
Structure strand	To form the basic conformation	20[222]20[197]	GAATCCCCCTCAACTTTAATTGTATC	50 nM
Structure strand	To form the basic conformation	20[248]20[223]	GTAGCTCAACATGATAAATATTCATT	50 nM
Structure strand	To form the basic conformation	21[13]21[38]	CGTGAACCATCACACAGGGCGCGTAC	50 nM
Structure strand	To form the basic conformation	21[39]21[64]	TATGGTTGCTTTGGAAATTGCGTAGA	50 nM
Structure strand	To form the basic conformation	21[65]21[91]	TTTTCAGGTTTAAAGTACATAAATCAA	50 nM
Structure strand	To form the basic conformation	21[92]21[117]	TATATGTGAGTGAACAGGGAAGCGCA	50 nM
Structure strand	To form the basic conformation	21[118]21[143]	TTAGACGGGAGAAACCCAAAAGAACT	50 nM
Structure strand	To form the basic conformation	21[144]21[169]	GGCATGATTAAGAGAACCCATGTACC	50 nM
Structure strand	To form the basic conformation	21[170]21[196]	GTAACACTGAGTTCTCCAAAAAAAAGG	50 nM
Structure strand	To form the basic conformation	21[197]21[222]	CTCCAAAAGGAGCATGCTTTAAACAG	50 nM
Structure strand	To form the basic conformation	21[223]21[248]	TTCAGAAAACGAGTTGCGGATGGCTT	50 nM
Structure strand	To form the basic conformation	22[38]22[13]	TTAATGCGCCGCTCCAAATCAAGTTT	50 nM
Structure strand	To form the basic conformation	22[64]22[39]	TACAGTAACAGTAACACCCGCCGCGC	50 nM
Structure strand	To form the basic conformation	22[91]22[65]	TTTTTAATGGAAACCGTCAGATGAATA	50 nM
Structure strand	To form the basic conformation	22[117]22[92]	CTGAACAAAGTCAATTTGAATTACCT	50 nM
Structure strand	To form the basic conformation	22[143]22[118]	ATAATAACGGAATTTAACTGAACACC	50 nM
Structure strand	To form the basic conformation	22[169]22[144]	AAACTACAACGCCCCGAGGAAACGCA	50 nM
Structure strand	To form the basic conformation	22[196]22[170]	TTCACGTTGAAAATTCGTCACCAGTAC	50 nM
Structure strand	To form the basic conformation	22[222]22[197]	CAAAAATCAGGTCGAATAATAATTTT	50 nM
Structure strand	To form the basic conformation	22[248]22[223]	TAAGAGGTCATTTAATGACCATAAAT	50 nM
Structure strand	To form the basic conformation	23[13]23[38]	TAAATCGGAACCCTAGCGGTCACGCT	50 nM
Structure strand	To form the basic conformation	23[39]23[64]	GCGCGTAACCACCCCTTTTACATCGG	50 nM
Structure strand	To form the basic conformation	23[65]23[91]	GAGAAACAATAACACAAAATTAATTAC	50 nM
Structure strand	To form the basic conformation	23[92]23[117]	ATTTAACAATTTCGAGGGTAATTGAG	50 nM
Structure strand	To form the basic conformation	23[118]23[143]	CGCTAATATCAGAAGCCGAACAAAGT	50 nM
Structure strand	To form the basic conformation	23[144]23[169]	TACCAGAAGGAAATGTAGCATTCCAC	50 nM
Structure strand	To form the basic conformation	23[170]23[196]	AGACAGCCCTCATATAGAAAGGAACAA	50 nM
Structure strand	To form the basic conformation	23[197]23[222]	CTAAAGGAATTGCTTTACCCTGACTA	50 nM
Structure strand	To form the basic conformation	23[223]23[248]	TTATAGTCAGAAGAGGTCAGGATTAG	50 nM
Structure strand	For polymerization	24[222]7T1[222]	ATCAAAAAGATTATTTTTTTCTGACCTTCATCA	100 nM
Structure strand	For polymerization	24[117]7T1[117]	AGAATTGAGTTAATTTTTTTAACAACATGTTCA	100 nM
Structure strand	For polymerization	24[64]7T1[64]	TGCTTTGAATACCTTTTTTTAACCACCAGCAGA	100 nM
Structure strand	For polymerization	1[39]7T24[39]	AAAATACCGAACGTTTTTTTAGCGGGCGCTAGG	100 nM
Structure strand	For polymerization	24[169]7T1[169]	ATCTAAAGTTTTGTTTTTTTCCACCCTCAGAGC	100 nM
Structure strand	For polymerization	1[197]7T24[197]	GCGCATAGGCTGGTTTTTTTACTTTCAACAGTT	100 nM
Structure strand	For polymerization	1[144]7T24[144]	ACCCTCAGAGCCATTTTTTTGCCCTTTTTAAGA	100 nM
Structure strand	For polymerization	1[92]7T24[92]	GACGACGACAATATTTTTTTGAAGATGATGAAA	100 nM
Effector strand	side positive control	2[12]2[0]3[0]3[12]	TGTTTCCTGTGTGAAATTGTTATCCG	100 nM
Effector strand	side positive control	4[12]4[0]5[0]5[12]	CGGAAGCATAAAGTGTAAAGCCTGGG	100 nM
Effector strand	side positive control	6[12]6[0]7[0]7[12]	TTAATTGCGTTGCGCTCACTGCCCGC	100 nM
Effector strand	side positive control	8[12]8[0]9[0]9[12]	AGCTGCATTAATGAATCGGCCAACGC	100 nM
Effector strand	side positive control	10[12]10[0]11[0]11[12]	GCGCCAGGGTGGTTTTTCTTTTCACC	100 nM
Effector strand	side positive control	12[12]12[0]13[0]13[12]	CTTCACCGCCTGGCCCTGAGAGAGTT	100 nM
Effector strand	side positive control	14[12]14[0]15[0]15[12]	CCCAGCAGGCGAAAATCCTGTTTGAT	100 nM
Effector strand	side positive control	16[12]16[0]17[0]17[12]	TTATAAATCAAAAGAATAGCCCGAGA	100 nM
Effector strand	side positive control	18[12]18[0]19[0]19[12]	AACAAGAGTCCACTATTAAAGAACGT	100 nM
Effector strand	side positive control	20[12]20[0]21[0]21[12]	CCGTCTATCAGGGCGATGGCCCACTA	100 nM
Effector strand	side positive control	22[12]22[0]23[0]23[12]	TTTGGGGTCGAGGTGCCGTAAAGCAC	100 nM
Effector strand	side positive control	24[12]24[0]25[0]25[12]	CGATTTAGAGCTTGACGGGGAAAGCC	100 nM
Effector strand	side positive control	3[249]3[261]2[261]2[249]	AGTCAAATCACCATCAATATGATATT	100 nM
Effector strand	side positive control	5[249]5[261]4[261]4[249]	TGCCTGAGTAATGTGTAGGTAAAGAT	100 nM
Effector strand	side positive control	7[249]7[261]6[261]6[249]	ATTTCAACGCAAGGATAAAAATTTTT	100 nM
Effector strand	side positive control	9[249]9[261]8[261]8[249]	GGTTGTACCAAAAACATTATGACCCT	100 nM
Effector strand	side positive control	11[249]11[261]10[261]10[249]	GCAAAGAATTAGCAAAATTAAGCAAT	100 nM
Effector strand	side positive control	13[249]13[261]12[261]12[249]	TCAATTCTACTAATAGTAGTAGCATT	100 nM
Effector strand	side positive control	15[249]15[261]14[261]14[249]	AATAACCTGTTTAGCTATATTTTCAT	100 nM
Effector strand	side positive control	17[249]17[261]16[261]16[249]	TCTGCGAACGAGTAGATTTAGTTTGA	100 nM
Effector strand	side positive control	19[249]19[261]18[261]18[249]	ACTAAAGTACGGTGTCTGGAAGTTTC	100 nM
Effector strand	side positive control	21[249]21[261]20[261]20[249]	AGAGCTTAATTGCTGAATATAATGCT	100 nM
Effector strand	side positive control	23[249]23[261]22[261]22[249]	AGAGTACCTTTAATTGCTCCTTTTGA	100 nM

## Sheet: Type DO staples
Allosteric effector staples of 25H10B nanostructure
Strand type	function	strand name ( originally output from CaDNAno, helix [position]）	Sequence	annealing concentration (For 10nM scaffold)
Type DOⅠ	Effector staples for 25H10B nanostructure	2[12]2[0]	TGTTTCCTGTGTGTTTTTTT	100 nM
Type DOⅠ	Effector staples for 25H10B nanostructure	4[12]4[0]	CGGAAGCATAAAGTTTTTTT	100 nM
Type DOⅠ	Effector staples for 25H10B nanostructure	6[12]6[0]	TTAATTGCGTTGCTTTTTTT	100 nM
Type DOⅠ	Effector staples for 25H10B nanostructure	8[12]8[0]	AGCTGCATTAATGTTTTTTT	100 nM
Type DOⅠ	Effector staples for 25H10B nanostructure	10[12]10[0]	GCGCCAGGGTGGTTTTTTTT	100 nM
Type DOⅠ	Effector staples for 25H10B nanostructure	12[12]12[0]	CTTCACCGCCTGGTTTTTTT	100 nM
Type DOⅠ	Effector staples for 25H10B nanostructure	14[12]14[0]	CCCAGCAGGCGAATTTTTTT	100 nM
Type DOⅠ	Effector staples for 25H10B nanostructure	16[12]16[0]	TTATAAATCAAAATTTTTTT	100 nM
Type DOⅠ	Effector staples for 25H10B nanostructure	18[12]18[0]	AACAAGAGTCCACTTTTTTT	100 nM
Type DOⅠ	Effector staples for 25H10B nanostructure	20[12]20[0]	CCGTCTATCAGGGTTTTTTT	100 nM
Type DOⅠ	Effector staples for 25H10B nanostructure	22[12]22[0]	TTTGGGGTCGAGGTTTTTTT	100 nM
Type DOⅠ	Effector staples for 25H10B nanostructure	24[12]24[0]	CGATTTAGAGCTTTTTTTTT	100 nM
Type DOⅠ	Effector staples for 25H10B nanostructure	3[249]3[261]	AGTCAAATCACCATTTTTTT	100 nM
Type DOⅠ	Effector staples for 25H10B nanostructure	5[249]5[261]	TGCCTGAGTAATGTTTTTTT	100 nM
Type DOⅠ	Effector staples for 25H10B nanostructure	7[249]7[261]	ATTTCAACGCAAGTTTTTTT	100 nM
Type DOⅠ	Effector staples for 25H10B nanostructure	9[249]9[261]	GGTTGTACCAAAATTTTTTT	100 nM
Type DOⅠ	Effector staples for 25H10B nanostructure	11[249]11[261]	GCAAAGAATTAGCTTTTTTT	100 nM
Type DOⅠ	Effector staples for 25H10B nanostructure	13[249]13[261]	TCAATTCTACTAATTTTTTT	100 nM
Type DOⅠ	Effector staples for 25H10B nanostructure	15[249]15[261]	AATAACCTGTTTATTTTTTT	100 nM
Type DOⅠ	Effector staples for 25H10B nanostructure	17[249]17[261]	TCTGCGAACGAGTTTTTTTT	100 nM
Type DOⅠ	Effector staples for 25H10B nanostructure	19[249]19[261]	ACTAAAGTACGGTTTTTTTT	100 nM
Type DOⅠ	Effector staples for 25H10B nanostructure	21[249]21[261]	AGAGCTTAATTGCTTTTTTT	100 nM
Type DOⅠ	Effector staples for 25H10B nanostructure	23[249]23[261]	AGAGTACCTTTAATTTTTTT	100 nM
Type DOⅠ	Effector staples for 25H10B nanostructure	25[249]25[261]	CGAGCTTCAAAGCTTTTTTT	100 nM
Type DOⅠ	Effector staples for 25H10B nanostructure	3[0]3[12]	TTTTTTTAAATTGTTATCCG	100 nM
Type DOⅠ	Effector staples for 25H10B nanostructure	5[0]5[12]	TTTTTTTTGTAAAGCCTGGG	100 nM
Type DOⅠ	Effector staples for 25H10B nanostructure	7[0]7[12]	TTTTTTTGCTCACTGCCCGC	100 nM
Type DOⅠ	Effector staples for 25H10B nanostructure	9[0]9[12]	TTTTTTTAATCGGCCAACGC	100 nM
Type DOⅠ	Effector staples for 25H10B nanostructure	11[0]11[12]	TTTTTTTTTTTCTTTTCACC	100 nM
Type DOⅠ	Effector staples for 25H10B nanostructure	13[0]13[12]	TTTTTTTCCCTGAGAGAGTT	100 nM
Type DOⅠ	Effector staples for 25H10B nanostructure	15[0]15[12]	TTTTTTTAATCCTGTTTGAT	100 nM
Type DOⅠ	Effector staples for 25H10B nanostructure	17[0]17[12]	TTTTTTTGAATAGCCCGAGA	100 nM
Type DOⅠ	Effector staples for 25H10B nanostructure	19[0]19[12]	TTTTTTTTATTAAAGAACGT	100 nM
Type DOⅠ	Effector staples for 25H10B nanostructure	21[0]21[12]	TTTTTTTCGATGGCCCACTA	100 nM
Type DOⅠ	Effector staples for 25H10B nanostructure	23[0]23[12]	TTTTTTTTGCCGTAAAGCAC	100 nM
Type DOⅠ	Effector staples for 25H10B nanostructure	25[0]25[12]	TTTTTTTGACGGGGAAAGCC	100 nM
Type DOⅠ	Effector staples for 25H10B nanostructure	2[261]2[249]	TTTTTTTTCAATATGATATT	100 nM
Type DOⅠ	Effector staples for 25H10B nanostructure	4[261]4[249]	TTTTTTTTGTAGGTAAAGAT	100 nM
Type DOⅠ	Effector staples for 25H10B nanostructure	6[261]6[249]	TTTTTTTGATAAAAATTTTT	100 nM
Type DOⅠ	Effector staples for 25H10B nanostructure	8[261]8[249]	TTTTTTTACATTATGACCCT	100 nM
Type DOⅠ	Effector staples for 25H10B nanostructure	10[261]10[249]	TTTTTTTAAAATTAAGCAAT	100 nM
Type DOⅠ	Effector staples for 25H10B nanostructure	12[261]12[249]	TTTTTTTTAGTAGTAGCATT	100 nM																											S
Type DOⅠ	Effector staples for 25H10B nanostructure	14[261]14[249]	TTTTTTTGCTATATTTTCAT	100 nM
Type DOⅠ	Effector staples for 25H10B nanostructure	16[261]16[249]	TTTTTTTAGATTTAGTTTGA	100 nM
Type DOⅠ	Effector staples for 25H10B nanostructure	18[261]18[249]	TTTTTTTGTCTGGAAGTTTC	100 nM
Type DOⅠ	Effector staples for 25H10B nanostructure	20[261]20[249]	TTTTTTTTGAATATAATGCT	100 nM
Type DOⅠ	Effector staples for 25H10B nanostructure	22[261]22[249]	TTTTTTTTTGCTCCTTTTGA	100 nM
Type DOⅠ	Effector staples for 25H10B nanostructure	24[261]24[249]	TTTTTTTGAACCAGACCGGA	100 nM
Strand type	function	strand name ( originally output from CaDNAno, helix [position]）	Sequence	annealing concentration (For 10nM scaffold)
Type DOⅡ	Effector staples for 25H10B nanostructure	3'-4T	ATACGTGGCACAGACAACATACGAGCCGGAAGCATAAAGTTTTTTT	100 nM
Type DOⅡ	Effector staples for 25H10B nanostructure	3'-6T	AGGGACATTCTGGGAGCTAACTCACATTAATTGCGTTGCTTTTTTT	100 nM
Type DOⅡ	Effector staples for 25H10B nanostructure	3'-8T	GAAATGGATTATTAACCTGTCGTGCCAGCTGCATTAATGTTTTTTT	100 nM
Type DOⅡ	Effector staples for 25H10B nanostructure	3'-10T	GCAACAGGAAAAAGTTTGCGTATTGGGCGCCAGGGTGGTTTTTTTT	100 nM
Type DOⅡ	Effector staples for 25H10B nanostructure	3'-12T	CAAACTATCGGCCACAGCTGATTGCCCTTCACCGCCTGGTTTTTTT	100 nM
Type DOⅡ	Effector staples for 25H10B nanostructure	3'-14T	TAGCAATACTTCTCACGCTGGTTTGCCCCAGCAGGCGAATTTTTTT	100 nM
Type DOⅡ	Effector staples for 25H10B nanostructure	3'-16T	TCAGTGAGGCCACTCGGCAAAATCCCTTATAAATCAAAATTTTTTT	100 nM
Type DOⅡ	Effector staples for 25H10B nanostructure	3'-18T	AGGGATTTTAGACTGTTCCAGTTTGGAACAAGAGTCCACTTTTTTT	100 nM
Type DOⅡ	Effector staples for 25H10B nanostructure	3'-20T	ACGTGCTTTCCTCAAAGGGCGAAAAACCGTCTATCAGGGTTTTTTT	100 nM
Type DOⅡ	Effector staples for 25H10B nanostructure	3'-22T	TTAATGCGCCGCTCCAAATCAAGTTTTTTGGGGTCGAGGTTTTTTT	100 nM
Type DOⅡ	Effector staples for 25H10B nanostructure	3'-24T	GCGCTGGCAAGTGTAAAGGGAGCCCCCGATTTAGAGCTTTTTTTTT	100 nM
Type DOⅡ	Effector staples for 25H10B nanostructure	3'-1T	AGAGTAATCTTGATGATAAATTAATGCCGGAGAGGGTAGTTTTTTT	100 nM
Type DOⅡ	Effector staples for 25H10B nanostructure	3'-3T	GCTGCTCATTCAGAAAGGCCGGAGACAGTCAAATCACCATTTTTTT	100 nM
Type DOⅡ	Effector staples for 25H10B nanostructure	3'-5T	AGTAAATTGGGCTATTTTAAATGCAATGCCTGAGTAATGTTTTTTT	100 nM
Type DOⅡ	Effector staples for 25H10B nanostructure	3'-7T	CTTATGCGATTTTGGGAGAAGCCTTTATTTCAACGCAAGTTTTTTT	100 nM
Type DOⅡ	Effector staples for 25H10B nanostructure	3'-9T	AAAATCTACGTTAATAAAGCTAAATCGGTTGTACCAAAATTTTTTT	100 nM
Type DOⅡ	Effector staples for 25H10B nanostructure	3'-11T	AGATTCATCAGTTTCATACAGGCAAGGCAAAGAATTAGCTTTTTTT	100 nM
Type DOⅡ	Effector staples for 25H10B nanostructure	3'-13T	AACGCCAAAAGGATGAAAAGGTGGCATCAATTCTACTAATTTTTTT	100 nM
Type DOⅡ	Effector staples for 25H10B nanostructure	3'-15T	GTTTACCAGACGATTCGCAAATGGTCAATAACCTGTTTATTTTTTT	100 nM
Type DOⅡ	Effector staples for 25H10B nanostructure	3'-17T	GTTTTGCCAGAGGGTTGATTCCCAATTCTGCGAACGAGTTTTTTTT	100 nM
Type DOⅡ	Effector staples for 25H10B nanostructure	3'-19T	CTGCGGAATCGTCTTTTAAATATGCAACTAAAGTACGGTTTTTTTT	100 nM
Type DOⅡ	Effector staples for 25H10B nanostructure	3'-21T	TTCAGAAAACGAGTTGCGGATGGCTTAGAGCTTAATTGCTTTTTTT	100 nM
Type DOⅡ	Effector staples for 25H10B nanostructure	3'-23T	TTATAGTCAGAAGAGGTCAGGATTAGAGAGTACCTTTAATTTTTTT	100 nM
Type DOⅡ	Effector staples for 25H10B nanostructure	3'-25T	AAGACTTCAAATATCGCGTTTTAATTCGAGCTTCAAAGCTTTTTTT	100 nM
Type DOⅡ	Effector staples for 25H10B nanostructure	3[0]3[12]	TTTTTTTAAATTGTTATCCG	100 nM
Type DOⅡ	Effector staples for 25H10B nanostructure	5[0]5[12]	TTTTTTTTGTAAAGCCTGGG	100 nM
Type DOⅡ	Effector staples for 25H10B nanostructure	7[0]7[12]	TTTTTTTGCTCACTGCCCGC	100 nM
Type DOⅡ	Effector staples for 25H10B nanostructure	9[0]9[12]	TTTTTTTAATCGGCCAACGC	100 nM
Type DOⅡ	Effector staples for 25H10B nanostructure	11[0]11[12]	TTTTTTTTTTTCTTTTCACC	100 nM
Type DOⅡ	Effector staples for 25H10B nanostructure	13[0]13[12]	TTTTTTTCCCTGAGAGAGTT	100 nM
Type DOⅡ	Effector staples for 25H10B nanostructure	15[0]15[12]	TTTTTTTAATCCTGTTTGAT	100 nM
Type DOⅡ	Effector staples for 25H10B nanostructure	17[0]17[12]	TTTTTTTGAATAGCCCGAGA	100 nM
Type DOⅡ	Effector staples for 25H10B nanostructure	19[0]19[12]	TTTTTTTTATTAAAGAACGT	100 nM
Type DOⅡ	Effector staples for 25H10B nanostructure	21[0]21[12]	TTTTTTTCGATGGCCCACTA	100 nM
Type DOⅡ	Effector staples for 25H10B nanostructure	23[0]23[12]	TTTTTTTTGCCGTAAAGCAC	100 nM
Type DOⅡ	Effector staples for 25H10B nanostructure	25[0]25[12]	TTTTTTTGACGGGGAAAGCC	100 nM
Type DOⅡ	Effector staples for 25H10B nanostructure	2[261]2[249]	TTTTTTTTCAATATGATATT	100 nM
Type DOⅡ	Effector staples for 25H10B nanostructure	4[261]4[249]	TTTTTTTTGTAGGTAAAGAT	100 nM
Type DOⅡ	Effector staples for 25H10B nanostructure	6[261]6[249]	TTTTTTTGATAAAAATTTTT	100 nM
Type DOⅡ	Effector staples for 25H10B nanostructure	8[261]8[249]	TTTTTTTACATTATGACCCT	100 nM
Type DOⅡ	Effector staples for 25H10B nanostructure	10[261]10[249]	TTTTTTTAAAATTAAGCAAT	100 nM
Type DOⅡ	Effector staples for 25H10B nanostructure	12[261]12[249]	TTTTTTTTAGTAGTAGCATT	100 nM
Type DOⅡ	Effector staples for 25H10B nanostructure	14[261]14[249]	TTTTTTTGCTATATTTTCAT	100 nM
Type DOⅡ	Effector staples for 25H10B nanostructure	16[261]16[249]	TTTTTTTAGATTTAGTTTGA	100 nM
Type DOⅡ	Effector staples for 25H10B nanostructure	18[261]18[249]	TTTTTTTGTCTGGAAGTTTC	100 nM
Type DOⅡ	Effector staples for 25H10B nanostructure	20[261]20[249]	TTTTTTTTGAATATAATGCT	100 nM
Type DOⅡ	Effector staples for 25H10B nanostructure	22[261]22[249]	TTTTTTTTTGCTCCTTTTGA	100 nM
Type DOⅡ	Effector staples for 25H10B nanostructure	24[261]24[249]	TTTTTTTGAACCAGACCGGA	100 nM
Strand type	function	strand name ( derive from CaDNAno, overhang direction-helix-T）	Sequence	annealing concentration (For 10nM scaffold)
Type DO Ⅲ	Effector staples for 25H10B nanostructure	3'-4T	ATACGTGGCACAGACAACATACGAGCCGGAAGCATAAAGTTTTTTT	100 nM
Type DO Ⅲ	Effector staples for 25H10B nanostructure	3'-6T	AGGGACATTCTGGGAGCTAACTCACATTAATTGCGTTGCTTTTTTT	100 nM
Type DO Ⅲ	Effector staples for 25H10B nanostructure	3'-8T	GAAATGGATTATTAACCTGTCGTGCCAGCTGCATTAATGTTTTTTT	100 nM
Type DO Ⅲ	Effector staples for 25H10B nanostructure	3'-10T	GCAACAGGAAAAAGTTTGCGTATTGGGCGCCAGGGTGGTTTTTTTT	100 nM
Type DO Ⅲ	Effector staples for 25H10B nanostructure	3'-12T	CAAACTATCGGCCACAGCTGATTGCCCTTCACCGCCTGGTTTTTTT	100 nM
Type DO Ⅲ	Effector staples for 25H10B nanostructure	3'-14T	TAGCAATACTTCTCACGCTGGTTTGCCCCAGCAGGCGAATTTTTTT	100 nM
Type DO Ⅲ	Effector staples for 25H10B nanostructure	3'-16T	TCAGTGAGGCCACTCGGCAAAATCCCTTATAAATCAAAATTTTTTT	100 nM
Type DO Ⅲ	Effector staples for 25H10B nanostructure	3'-18T	AGGGATTTTAGACTGTTCCAGTTTGGAACAAGAGTCCACTTTTTTT	100 nM
Type DO Ⅲ	Effector staples for 25H10B nanostructure	3'-20T	ACGTGCTTTCCTCAAAGGGCGAAAAACCGTCTATCAGGGTTTTTTT	100 nM
Type DO Ⅲ	Effector staples for 25H10B nanostructure	3'-22T	TTAATGCGCCGCTCCAAATCAAGTTTTTTGGGGTCGAGGTTTTTTT	100 nM
Type DO Ⅲ	Effector staples for 25H10B nanostructure	3'-24T	GCGCTGGCAAGTGTAAAGGGAGCCCCCGATTTAGAGCTTTTTTTTT	100 nM
Type DO Ⅲ	Effector staples for 25H10B nanostructure	3'-1T	AGAGTAATCTTGATGATAAATTAATGCCGGAGAGGGTAGTTTTTTT	100 nM
Type DO Ⅲ	Effector staples for 25H10B nanostructure	3'-3T	GCTGCTCATTCAGAAAGGCCGGAGACAGTCAAATCACCATTTTTTT	100 nM
Type DO Ⅲ	Effector staples for 25H10B nanostructure	3'-5T	AGTAAATTGGGCTATTTTAAATGCAATGCCTGAGTAATGTTTTTTT	100 nM
Type DO Ⅲ	Effector staples for 25H10B nanostructure	3'-7T	CTTATGCGATTTTGGGAGAAGCCTTTATTTCAACGCAAGTTTTTTT	100 nM
Type DO Ⅲ	Effector staples for 25H10B nanostructure	3'-9T	AAAATCTACGTTAATAAAGCTAAATCGGTTGTACCAAAATTTTTTT	100 nM
Type DO Ⅲ	Effector staples for 25H10B nanostructure	3'-11T	AGATTCATCAGTTTCATACAGGCAAGGCAAAGAATTAGCTTTTTTT	100 nM
Type DO Ⅲ	Effector staples for 25H10B nanostructure	3'-13T	AACGCCAAAAGGATGAAAAGGTGGCATCAATTCTACTAATTTTTTT	100 nM
Type DO Ⅲ	Effector staples for 25H10B nanostructure	3'-15T	GTTTACCAGACGATTCGCAAATGGTCAATAACCTGTTTATTTTTTT	100 nM
Type DO Ⅲ	Effector staples for 25H10B nanostructure	3'-17T	GTTTTGCCAGAGGGTTGATTCCCAATTCTGCGAACGAGTTTTTTTT	100 nM
Type DO Ⅲ	Effector staples for 25H10B nanostructure	3'-19T	CTGCGGAATCGTCTTTTAAATATGCAACTAAAGTACGGTTTTTTTT	100 nM
Type DO Ⅲ	Effector staples for 25H10B nanostructure	3'-21T	TTCAGAAAACGAGTTGCGGATGGCTTAGAGCTTAATTGCTTTTTTT	100 nM
Type DO Ⅲ	Effector staples for 25H10B nanostructure	3'-23T	TTATAGTCAGAAGAGGTCAGGATTAGAGAGTACCTTTAATTTTTTT	100 nM
Type DO Ⅲ	Effector staples for 25H10B nanostructure	3'-25T	AAGACTTCAAATATCGCGTTTTAATTCGAGCTTCAAAGCTTTTTTT	100 nM
Type DO Ⅲ	Effector staples for 25H10B nanostructure	5'-2T	TTTTTTTTCAATATGATATTCAACCGTTCTAGCCAAGAACCGGATA	100 nM
Type DO Ⅲ	Effector staples for 25H10B nanostructure	5'-4T	TTTTTTTTGTAGGTAAAGATTCAAAAGGGTGAGTGAATAAGGCTTG	100 nM
Type DO Ⅲ	Effector staples for 25H10B nanostructure	5'-6T	TTTTTTTGATAAAAATTTTTAGAACCCTCATATTGAGATGGTTTAA	100 nM
Type DO Ⅲ	Effector staples for 25H10B nanostructure	5'-8T	TTTTTTTACATTATGACCCTGTAATACTTTTGCAAGAACTGGCTCA	100 nM
Type DO Ⅲ	Effector staples for 25H10B nanostructure	5'-10T	TTTTTTTAAAATTAAGCAATAAAGCCTCAGAGCATAAAACGAACTA	100 nM
Type DO Ⅲ	Effector staples for 25H10B nanostructure	5'-12T	TTTTTTTTAGTAGTAGCATTAACATCCAATAAAGAGATTTAGGAAT	100 nM
Type DO Ⅲ	Effector staples for 25H10B nanostructure	5'-14T	TTTTTTTGCTATATTTTCATTTGGGGCGCGAGCATTACGAGGCATA	100 nM
Type DO Ⅲ	Effector staples for 25H10B nanostructure	5'-16T	TTTTTTTAGATTTAGTTTGACCATTAGATACATCGATAAAAACCAA	100 nM
Type DO Ⅲ	Effector staples for 25H10B nanostructure	5'-18T	TTTTTTTGTCTGGAAGTTTCATTCCATATAACAGGGTAATAGTAAA	100 nM
Type DO Ⅲ	Effector staples for 25H10B nanostructure	5'-20T	TTTTTTTTGAATATAATGCTGTAGCTCAACATGATAAATATTCATT	100 nM
Type DO Ⅲ	Effector staples for 25H10B nanostructure	5'-22T	TTTTTTTTTGCTCCTTTTGATAAGAGGTCATTTAATGACCATAAAT	100 nM
Type DO Ⅲ	Effector staples for 25H10B nanostructure	5'-24T	TTTTTTTGAACCAGACCGGAAGCAAACTCCAACCAAAGCGGATTGC	100 nM
Type DO Ⅲ	Effector staples for 25H10B nanostructure	5'-1T	TTTTTTTCCCGGGTACCGAGCTCGAATTCGTAAAACATCGCCATTA	100 nM
Type DO Ⅲ	Effector staples for 25H10B nanostructure	5'-3T	TTTTTTTAAATTGTTATCCGCTCACAATTCCACACAATATTTTTGA	100 nM
Type DO Ⅲ	Effector staples for 25H10B nanostructure	5'-5T	TTTTTTTTGTAAAGCCTGGGGTGCCTAATGAGTCCAACAGAGATAG	100 nM
Type DO Ⅲ	Effector staples for 25H10B nanostructure	5'-7T	TTTTTTTGCTCACTGCCCGCTTTCCAGTCGGGATACATTGGCAGAT	100 nM
Type DO Ⅲ	Effector staples for 25H10B nanostructure	5'-9T	TTTTTTTAATCGGCCAACGCGCGGGGAGAGGCGCGCTCATGGAAAT	100 nM
Type DO Ⅲ	Effector staples for 25H10B nanostructure	5'-11T	TTTTTTTTTTTCTTTTCACCAGTGAGACGGGCATTGCTGGTAATAT	100 nM
Type DO Ⅲ	Effector staples for 25H10B nanostructure	5'-13T	TTTTTTTCCCTGAGAGAGTTGCAGCAAGCGGTCTTGATTAGTAATA	100 nM
Type DO Ⅲ	Effector staples for 25H10B nanostructure	5'-15T	TTTTTTTAATCCTGTTTGATGGTGGTTCCGAAACGAGTAAAAGAGT	100 nM
Type DO Ⅲ	Effector staples for 25H10B nanostructure	5'-17T	TTTTTTTGAATAGCCCGAGATAGGGTTGAGTGTAGGAACGGTACGC	100 nM
Type DO Ⅲ	Effector staples for 25H10B nanostructure	5'-19T	TTTTTTTTATTAAAGAACGTGGACTCCAACGTCGTTAGAATCAGAG	100 nM
Type DO Ⅲ	Effector staples for 25H10B nanostructure	5'-21T	TTTTTTTCGATGGCCCACTACGTGAACCATCACACAGGGCGCGTAC	100 nM
Type DO Ⅲ	Effector staples for 25H10B nanostructure	5'-23T	TTTTTTTTGCCGTAAAGCACTAAATCGGAACCCTAGCGGTCACGCT	100 nM
Type DO Ⅲ	Effector staples for 25H10B nanostructure	5'-25T	TTTTTTTGACGGGGAAAGCCGGCGAACGTGGCGAGAAAGGAAGGGA	100 nM

## Sheet: Type SO staples
Allosteric effector staples of 25H10B nanostructure
Strand type	function	strand name ( originally output from CaDNAno, helix [position]）	Sequence	annealing concentration (For 10nM scaffold)
Type SO Ⅰ	Effector staples for 25H10B nanostructure	2[12]2[0]	TGTTTCCTGTGTGTTTTTTT	100 nM
Type SO Ⅰ	Effector staples for 25H10B nanostructure	4[12]4[0]	CGGAAGCATAAAGTTTTTTT	100 nM
Type SO Ⅰ	Effector staples for 25H10B nanostructure	6[12]6[0]	TTAATTGCGTTGCTTTTTTT	100 nM
Type SO Ⅰ	Effector staples for 25H10B nanostructure	8[12]8[0]	AGCTGCATTAATGTTTTTTT	100 nM
Type SO Ⅰ	Effector staples for 25H10B nanostructure	10[12]10[0]	GCGCCAGGGTGGTTTTTTTT	100 nM
Type SO Ⅰ	Effector staples for 25H10B nanostructure	12[12]12[0]	CTTCACCGCCTGGTTTTTTT	100 nM
Type SO Ⅰ	Effector staples for 25H10B nanostructure	14[12]14[0]	CCCAGCAGGCGAATTTTTTT	100 nM
Type SO Ⅰ	Effector staples for 25H10B nanostructure	16[12]16[0]	TTATAAATCAAAATTTTTTT	100 nM
Type SO Ⅰ	Effector staples for 25H10B nanostructure	18[12]18[0]	AACAAGAGTCCACTTTTTTT	100 nM
Type SO Ⅰ	Effector staples for 25H10B nanostructure	20[12]20[0]	CCGTCTATCAGGGTTTTTTT	100 nM
Type SO Ⅰ	Effector staples for 25H10B nanostructure	22[12]22[0]	TTTGGGGTCGAGGTTTTTTT	100 nM
Type SO Ⅰ	Effector staples for 25H10B nanostructure	24[12]24[0]	CGATTTAGAGCTTTTTTTTT	100 nM
Type SO Ⅰ	Effector staples for 25H10B nanostructure	3[249]3[261]	AGTCAAATCACCATTTTTTT	100 nM
Type SO Ⅰ	Effector staples for 25H10B nanostructure	5[249]5[261]	TGCCTGAGTAATGTTTTTTT	100 nM
Type SO Ⅰ	Effector staples for 25H10B nanostructure	7[249]7[261]	ATTTCAACGCAAGTTTTTTT	100 nM
Type SO Ⅰ	Effector staples for 25H10B nanostructure	9[249]9[261]	GGTTGTACCAAAATTTTTTT	100 nM
Type SO Ⅰ	Effector staples for 25H10B nanostructure	11[249]11[261]	GCAAAGAATTAGCTTTTTTT	100 nM
Type SO Ⅰ	Effector staples for 25H10B nanostructure	13[249]13[261]	TCAATTCTACTAATTTTTTT	100 nM
Type SO Ⅰ	Effector staples for 25H10B nanostructure	15[249]15[261]	AATAACCTGTTTATTTTTTT	100 nM
Type SO Ⅰ	Effector staples for 25H10B nanostructure	17[249]17[261]	TCTGCGAACGAGTTTTTTTT	100 nM
Type SO Ⅰ	Effector staples for 25H10B nanostructure	19[249]19[261]	ACTAAAGTACGGTTTTTTTT	100 nM
Type SO Ⅰ	Effector staples for 25H10B nanostructure	21[249]21[261]	AGAGCTTAATTGCTTTTTTT	100 nM
Type SO Ⅰ	Effector staples for 25H10B nanostructure	23[249]23[261]	AGAGTACCTTTAATTTTTTT	100 nM
Type SO Ⅰ	Effector staples for 25H10B nanostructure	25[249]25[261]	CGAGCTTCAAAGCTTTTTTT	100 nM
Type SO Ⅰ	Effector staples for 25H10B nanostructure	3[0]3[12]	AAATTGTTATCCG	100 nM
Type SO Ⅰ	Effector staples for 25H10B nanostructure	5[0]5[12]	TGTAAAGCCTGGG	100 nM
Type SO Ⅰ	Effector staples for 25H10B nanostructure	7[0]7[12]	GCTCACTGCCCGC	100 nM
Type SO Ⅰ	Effector staples for 25H10B nanostructure	9[0]9[12]	AATCGGCCAACGC	100 nM
Type SO Ⅰ	Effector staples for 25H10B nanostructure	11[0]11[12]	TTTTCTTTTCACC	100 nM
Type SO Ⅰ	Effector staples for 25H10B nanostructure	13[0]13[12]	CCCTGAGAGAGTT	100 nM
Type SO Ⅰ	Effector staples for 25H10B nanostructure	15[0]15[12]	AATCCTGTTTGAT	100 nM
Type SO Ⅰ	Effector staples for 25H10B nanostructure	17[0]17[12]	GAATAGCCCGAGA	100 nM
Type SO Ⅰ	Effector staples for 25H10B nanostructure	19[0]19[12]	TATTAAAGAACGT	100 nM
Type SO Ⅰ	Effector staples for 25H10B nanostructure	21[0]21[12]	CGATGGCCCACTA	100 nM
Type SO Ⅰ	Effector staples for 25H10B nanostructure	23[0]23[12]	TGCCGTAAAGCAC	100 nM
Type SO Ⅰ	Effector staples for 25H10B nanostructure	25[0]25[12]	GACGGGGAAAGCC	100 nM
Type SO Ⅰ	Effector staples for 25H10B nanostructure	2[261]2[249]	TCAATATGATATT	100 nM
Type SO Ⅰ	Effector staples for 25H10B nanostructure	4[261]4[249]	TGTAGGTAAAGAT	100 nM
Type SO Ⅰ	Effector staples for 25H10B nanostructure	6[261]6[249]	GATAAAAATTTTT	100 nM
Type SO Ⅰ	Effector staples for 25H10B nanostructure	8[261]8[249]	ACATTATGACCCT	100 nM
Type SO Ⅰ	Effector staples for 25H10B nanostructure	10[261]10[249]	AAAATTAAGCAAT	100 nM
Type SO Ⅰ	Effector staples for 25H10B nanostructure	12[261]12[249]	TAGTAGTAGCATT	100 nM																											S
Type SO Ⅰ	Effector staples for 25H10B nanostructure	14[261]14[249]	GCTATATTTTCAT	100 nM
Type SO Ⅰ	Effector staples for 25H10B nanostructure	16[261]16[249]	AGATTTAGTTTGA	100 nM
Type SO Ⅰ	Effector staples for 25H10B nanostructure	18[261]18[249]	GTCTGGAAGTTTC	100 nM
Type SO Ⅰ	Effector staples for 25H10B nanostructure	20[261]20[249]	TGAATATAATGCT	100 nM
Type SO Ⅰ	Effector staples for 25H10B nanostructure	22[261]22[249]	TTGCTCCTTTTGA	100 nM
Type SO Ⅰ	Effector staples for 25H10B nanostructure	24[261]24[249]	GAACCAGACCGGA	100 nM
Strand type	function	strand name ( derive from CaDNAno, overhang direction-helix-T or helix [position]）	Sequence	annealing concentration (For 10nM scaffold)
Type SOⅡ	Effector staples for 25H10B nanostructure	3'-4T	ATACGTGGCACAGACAACATACGAGCCGGAAGCATAAAGTTTTTTT	100 nM
Type SOⅡ	Effector staples for 25H10B nanostructure	3'-6T	AGGGACATTCTGGGAGCTAACTCACATTAATTGCGTTGCTTTTTTT	100 nM
Type SOⅡ	Effector staples for 25H10B nanostructure	3'-8T	GAAATGGATTATTAACCTGTCGTGCCAGCTGCATTAATGTTTTTTT	100 nM
Type SOⅡ	Effector staples for 25H10B nanostructure	3'-10T	GCAACAGGAAAAAGTTTGCGTATTGGGCGCCAGGGTGGTTTTTTTT	100 nM
Type SOⅡ	Effector staples for 25H10B nanostructure	3'-12T	CAAACTATCGGCCACAGCTGATTGCCCTTCACCGCCTGGTTTTTTT	100 nM
Type SOⅡ	Effector staples for 25H10B nanostructure	3'-14T	TAGCAATACTTCTCACGCTGGTTTGCCCCAGCAGGCGAATTTTTTT	100 nM
Type SOⅡ	Effector staples for 25H10B nanostructure	3'-16T	TCAGTGAGGCCACTCGGCAAAATCCCTTATAAATCAAAATTTTTTT	100 nM
Type SOⅡ	Effector staples for 25H10B nanostructure	3'-18T	AGGGATTTTAGACTGTTCCAGTTTGGAACAAGAGTCCACTTTTTTT	100 nM
Type SOⅡ	Effector staples for 25H10B nanostructure	3'-20T	ACGTGCTTTCCTCAAAGGGCGAAAAACCGTCTATCAGGGTTTTTTT	100 nM
Type SOⅡ	Effector staples for 25H10B nanostructure	3'-22T	TTAATGCGCCGCTCCAAATCAAGTTTTTTGGGGTCGAGGTTTTTTT	100 nM
Type SOⅡ	Effector staples for 25H10B nanostructure	3'-24T	GCGCTGGCAAGTGTAAAGGGAGCCCCCGATTTAGAGCTTTTTTTTT	100 nM
Type SOⅡ	Effector staples for 25H10B nanostructure	3'-1T	AGAGTAATCTTGATGATAAATTAATGCCGGAGAGGGTAGTTTTTTT	100 nM
Type SOⅡ	Effector staples for 25H10B nanostructure	3'-3T	GCTGCTCATTCAGAAAGGCCGGAGACAGTCAAATCACCATTTTTTT	100 nM
Type SOⅡ	Effector staples for 25H10B nanostructure	3'-5T	AGTAAATTGGGCTATTTTAAATGCAATGCCTGAGTAATGTTTTTTT	100 nM
Type SOⅡ	Effector staples for 25H10B nanostructure	3'-7T	CTTATGCGATTTTGGGAGAAGCCTTTATTTCAACGCAAGTTTTTTT	100 nM
Type SOⅡ	Effector staples for 25H10B nanostructure	3'-9T	AAAATCTACGTTAATAAAGCTAAATCGGTTGTACCAAAATTTTTTT	100 nM
Type SOⅡ	Effector staples for 25H10B nanostructure	3'-11T	AGATTCATCAGTTTCATACAGGCAAGGCAAAGAATTAGCTTTTTTT	100 nM
Type SOⅡ	Effector staples for 25H10B nanostructure	3'-13T	AACGCCAAAAGGATGAAAAGGTGGCATCAATTCTACTAATTTTTTT	100 nM
Type SOⅡ	Effector staples for 25H10B nanostructure	3'-15T	GTTTACCAGACGATTCGCAAATGGTCAATAACCTGTTTATTTTTTT	100 nM
Type SOⅡ	Effector staples for 25H10B nanostructure	3'-17T	GTTTTGCCAGAGGGTTGATTCCCAATTCTGCGAACGAGTTTTTTTT	100 nM
Type SOⅡ	Effector staples for 25H10B nanostructure	3'-19T	CTGCGGAATCGTCTTTTAAATATGCAACTAAAGTACGGTTTTTTTT	100 nM
Type SOⅡ	Effector staples for 25H10B nanostructure	3'-21T	TTCAGAAAACGAGTTGCGGATGGCTTAGAGCTTAATTGCTTTTTTT	100 nM
Type SOⅡ	Effector staples for 25H10B nanostructure	3'-23T	TTATAGTCAGAAGAGGTCAGGATTAGAGAGTACCTTTAATTTTTTT	100 nM
Type SOⅡ	Effector staples for 25H10B nanostructure	3'-25T	AAGACTTCAAATATCGCGTTTTAATTCGAGCTTCAAAGCTTTTTTT	100 nM
Type SOⅡ	Effector staples for 25H10B nanostructure	3[0]3[12]	AAATTGTTATCCG	100 nM
Type SOⅡ	Effector staples for 25H10B nanostructure	5[0]5[12]	TGTAAAGCCTGGG	100 nM
Type SOⅡ	Effector staples for 25H10B nanostructure	7[0]7[12]	GCTCACTGCCCGC	100 nM
Type SOⅡ	Effector staples for 25H10B nanostructure	9[0]9[12]	AATCGGCCAACGC	100 nM
Type SOⅡ	Effector staples for 25H10B nanostructure	11[0]11[12]	TTTTCTTTTCACC	100 nM
Type SOⅡ	Effector staples for 25H10B nanostructure	13[0]13[12]	CCCTGAGAGAGTT	100 nM
Type SOⅡ	Effector staples for 25H10B nanostructure	15[0]15[12]	AATCCTGTTTGAT	100 nM
Type SOⅡ	Effector staples for 25H10B nanostructure	17[0]17[12]	GAATAGCCCGAGA	100 nM
Type SOⅡ	Effector staples for 25H10B nanostructure	19[0]19[12]	TATTAAAGAACGT	100 nM
Type SOⅡ	Effector staples for 25H10B nanostructure	21[0]21[12]	CGATGGCCCACTA	100 nM
Type SOⅡ	Effector staples for 25H10B nanostructure	23[0]23[12]	TGCCGTAAAGCAC	100 nM
Type SOⅡ	Effector staples for 25H10B nanostructure	25[0]25[12]	GACGGGGAAAGCC	100 nM
Type SOⅡ	Effector staples for 25H10B nanostructure	2[261]2[249]	TCAATATGATATT	100 nM
Type SOⅡ	Effector staples for 25H10B nanostructure	4[261]4[249]	TGTAGGTAAAGAT	100 nM
Type SOⅡ	Effector staples for 25H10B nanostructure	6[261]6[249]	GATAAAAATTTTT	100 nM
Type SOⅡ	Effector staples for 25H10B nanostructure	8[261]8[249]	ACATTATGACCCT	100 nM
Type SOⅡ	Effector staples for 25H10B nanostructure	10[261]10[249]	AAAATTAAGCAAT	100 nM
Type SOⅡ	Effector staples for 25H10B nanostructure	12[261]12[249]	TAGTAGTAGCATT	100 nM
Type SOⅡ	Effector staples for 25H10B nanostructure	14[261]14[249]	GCTATATTTTCAT	100 nM
Type SOⅡ	Effector staples for 25H10B nanostructure	16[261]16[249]	AGATTTAGTTTGA	100 nM
Type SOⅡ	Effector staples for 25H10B nanostructure	18[261]18[249]	GTCTGGAAGTTTC	100 nM
Type SOⅡ	Effector staples for 25H10B nanostructure	20[261]20[249]	TGAATATAATGCT	100 nM
Type SOⅡ	Effector staples for 25H10B nanostructure	22[261]22[249]	TTGCTCCTTTTGA	100 nM
Type SOⅡ	Effector staples for 25H10B nanostructure	24[261]24[249]	GAACCAGACCGGA	100 nM
Strand type	function	strand name ( derive from CaDNAno, overhang direction-helix-T）	Sequence	annealing concentration (For 10nM scaffold)
Type SO Ⅲ	Effector staples for 25H10B nanostructure	3'-4T	ATACGTGGCACAGACAACATACGAGCCGGAAGCATAAAGTTTTTTT	100 nM
Type SO Ⅲ	Effector staples for 25H10B nanostructure	3'-6T	AGGGACATTCTGGGAGCTAACTCACATTAATTGCGTTGCTTTTTTT	100 nM
Type SO Ⅲ	Effector staples for 25H10B nanostructure	3'-8T	GAAATGGATTATTAACCTGTCGTGCCAGCTGCATTAATGTTTTTTT	100 nM
Type SO Ⅲ	Effector staples for 25H10B nanostructure	3'-10T	GCAACAGGAAAAAGTTTGCGTATTGGGCGCCAGGGTGGTTTTTTTT	100 nM
Type SO Ⅲ	Effector staples for 25H10B nanostructure	3'-12T	CAAACTATCGGCCACAGCTGATTGCCCTTCACCGCCTGGTTTTTTT	100 nM
Type SO Ⅲ	Effector staples for 25H10B nanostructure	3'-14T	TAGCAATACTTCTCACGCTGGTTTGCCCCAGCAGGCGAATTTTTTT	100 nM
Type SO Ⅲ	Effector staples for 25H10B nanostructure	3'-16T	TCAGTGAGGCCACTCGGCAAAATCCCTTATAAATCAAAATTTTTTT	100 nM
Type SO Ⅲ	Effector staples for 25H10B nanostructure	3'-18T	AGGGATTTTAGACTGTTCCAGTTTGGAACAAGAGTCCACTTTTTTT	100 nM
Type SO Ⅲ	Effector staples for 25H10B nanostructure	3'-20T	ACGTGCTTTCCTCAAAGGGCGAAAAACCGTCTATCAGGGTTTTTTT	100 nM
Type SO Ⅲ	Effector staples for 25H10B nanostructure	3'-22T	TTAATGCGCCGCTCCAAATCAAGTTTTTTGGGGTCGAGGTTTTTTT	100 nM
Type SO Ⅲ	Effector staples for 25H10B nanostructure	3'-24T	GCGCTGGCAAGTGTAAAGGGAGCCCCCGATTTAGAGCTTTTTTTTT	100 nM
Type SO Ⅲ	Effector staples for 25H10B nanostructure	3'-1T	AGAGTAATCTTGATGATAAATTAATGCCGGAGAGGGTAGTTTTTTT	100 nM
Type SO Ⅲ	Effector staples for 25H10B nanostructure	3'-3T	GCTGCTCATTCAGAAAGGCCGGAGACAGTCAAATCACCATTTTTTT	100 nM
Type SO Ⅲ	Effector staples for 25H10B nanostructure	3'-5T	AGTAAATTGGGCTATTTTAAATGCAATGCCTGAGTAATGTTTTTTT	100 nM
Type SO Ⅲ	Effector staples for 25H10B nanostructure	3'-7T	CTTATGCGATTTTGGGAGAAGCCTTTATTTCAACGCAAGTTTTTTT	100 nM
Type SO Ⅲ	Effector staples for 25H10B nanostructure	3'-9T	AAAATCTACGTTAATAAAGCTAAATCGGTTGTACCAAAATTTTTTT	100 nM
Type SO Ⅲ	Effector staples for 25H10B nanostructure	3'-11T	AGATTCATCAGTTTCATACAGGCAAGGCAAAGAATTAGCTTTTTTT	100 nM
Type SO Ⅲ	Effector staples for 25H10B nanostructure	3'-13T	AACGCCAAAAGGATGAAAAGGTGGCATCAATTCTACTAATTTTTTT	100 nM
Type SO Ⅲ	Effector staples for 25H10B nanostructure	3'-15T	GTTTACCAGACGATTCGCAAATGGTCAATAACCTGTTTATTTTTTT	100 nM
Type SO Ⅲ	Effector staples for 25H10B nanostructure	3'-17T	GTTTTGCCAGAGGGTTGATTCCCAATTCTGCGAACGAGTTTTTTTT	100 nM
Type SO Ⅲ	Effector staples for 25H10B nanostructure	3'-19T	CTGCGGAATCGTCTTTTAAATATGCAACTAAAGTACGGTTTTTTTT	100 nM
Type SO Ⅲ	Effector staples for 25H10B nanostructure	3'-21T	TTCAGAAAACGAGTTGCGGATGGCTTAGAGCTTAATTGCTTTTTTT	100 nM
Type SO Ⅲ	Effector staples for 25H10B nanostructure	3'-23T	TTATAGTCAGAAGAGGTCAGGATTAGAGAGTACCTTTAATTTTTTT	100 nM
Type SO Ⅲ	Effector staples for 25H10B nanostructure	3'-25T	AAGACTTCAAATATCGCGTTTTAATTCGAGCTTCAAAGCTTTTTTT	100 nM
Type SO Ⅲ	Effector staples for 25H10B nanostructure	5'-2T	TCAATATGATATTCAACCGTTCTAGCCAAGAACCGGATA	100 nM
Type SO Ⅲ	Effector staples for 25H10B nanostructure	5'-4T	TGTAGGTAAAGATTCAAAAGGGTGAGTGAATAAGGCTTG	100 nM
Type SO Ⅲ	Effector staples for 25H10B nanostructure	5'-6T	GATAAAAATTTTTAGAACCCTCATATTGAGATGGTTTAA	100 nM
Type SO Ⅲ	Effector staples for 25H10B nanostructure	5'-8T	ACATTATGACCCTGTAATACTTTTGCAAGAACTGGCTCA	100 nM
Type SO Ⅲ	Effector staples for 25H10B nanostructure	5'-10T	AAAATTAAGCAATAAAGCCTCAGAGCATAAAACGAACTA	100 nM
Type SO Ⅲ	Effector staples for 25H10B nanostructure	5'-12T	TAGTAGTAGCATTAACATCCAATAAAGAGATTTAGGAAT	100 nM
Type SO Ⅲ	Effector staples for 25H10B nanostructure	5'-14T	GCTATATTTTCATTTGGGGCGCGAGCATTACGAGGCATA	100 nM
Type SO Ⅲ	Effector staples for 25H10B nanostructure	5'-16T	AGATTTAGTTTGACCATTAGATACATCGATAAAAACCAA	100 nM
Type SO Ⅲ	Effector staples for 25H10B nanostructure	5'-18T	GTCTGGAAGTTTCATTCCATATAACAGGGTAATAGTAAA	100 nM
Type SO Ⅲ	Effector staples for 25H10B nanostructure	5'-20T	TGAATATAATGCTGTAGCTCAACATGATAAATATTCATT	100 nM
Type SO Ⅲ	Effector staples for 25H10B nanostructure	5'-22T	TTGCTCCTTTTGATAAGAGGTCATTTAATGACCATAAAT	100 nM
Type SO Ⅲ	Effector staples for 25H10B nanostructure	5'-24T	GAACCAGACCGGAAGCAAACTCCAACCAAAGCGGATTGC	100 nM
Type SO Ⅲ	Effector staples for 25H10B nanostructure	5'-1T	CCCGGGTACCGAGCTCGAATTCGTAAAACATCGCCATTA	100 nM
Type SO Ⅲ	Effector staples for 25H10B nanostructure	5'-3T	AAATTGTTATCCGCTCACAATTCCACACAATATTTTTGA	100 nM
Type SO Ⅲ	Effector staples for 25H10B nanostructure	5'-5T	TGTAAAGCCTGGGGTGCCTAATGAGTCCAACAGAGATAG	100 nM
Type SO Ⅲ	Effector staples for 25H10B nanostructure	5'-7T	GCTCACTGCCCGCTTTCCAGTCGGGATACATTGGCAGAT	100 nM
Type SO Ⅲ	Effector staples for 25H10B nanostructure	5'-9T	AATCGGCCAACGCGCGGGGAGAGGCGCGCTCATGGAAAT	100 nM
Type SO Ⅲ	Effector staples for 25H10B nanostructure	5'-11T	TTTTCTTTTCACCAGTGAGACGGGCATTGCTGGTAATAT	100 nM
Type SO Ⅲ	Effector staples for 25H10B nanostructure	5'-13T	CCCTGAGAGAGTTGCAGCAAGCGGTCTTGATTAGTAATA	100 nM
Type SO Ⅲ	Effector staples for 25H10B nanostructure	5'-15T	AATCCTGTTTGATGGTGGTTCCGAAACGAGTAAAAGAGT	100 nM
Type SO Ⅲ	Effector staples for 25H10B nanostructure	5'-17T	GAATAGCCCGAGATAGGGTTGAGTGTAGGAACGGTACGC	100 nM
Type SO Ⅲ	Effector staples for 25H10B nanostructure	5'-19T	TATTAAAGAACGTGGACTCCAACGTCGTTAGAATCAGAG	100 nM
Type SO Ⅲ	Effector staples for 25H10B nanostructure	5'-21T	CGATGGCCCACTACGTGAACCATCACACAGGGCGCGTAC	100 nM
Type SO Ⅲ	Effector staples for 25H10B nanostructure	5'-23T	TGCCGTAAAGCACTAAATCGGAACCCTAGCGGTCACGCT	100 nM
Type SO Ⅲ	Effector staples for 25H10B nanostructure	5'-25T	GACGGGGAAAGCCGGCGAACGTGGCGAGAAAGGAAGGGA	100 nM

## Sheet: Type N staples
Allosteric effector staples of 25H10B nanostructure
Strand type	function	strand name ( originally output from CaDNAno, helix [position]）	Sequence	annealing concentration (For 10nM scaffold)
Type NⅠ	Effector staples for 25H10B nanostructure	2[12]2[0]	TGTTTCCTGTGTG	100 nM
Type NⅠ	Effector staples for 25H10B nanostructure	4[12]4[0]	CGGAAGCATAAAG	100 nM
Type NⅠ	Effector staples for 25H10B nanostructure	6[12]6[0]	TTAATTGCGTTGC	100 nM
Type NⅠ	Effector staples for 25H10B nanostructure	8[12]8[0]	AGCTGCATTAATG	100 nM
Type NⅠ	Effector staples for 25H10B nanostructure	10[12]10[0]	GCGCCAGGGTGGT	100 nM
Type NⅠ	Effector staples for 25H10B nanostructure	12[12]12[0]	CTTCACCGCCTGG	100 nM
Type NⅠ	Effector staples for 25H10B nanostructure	14[12]14[0]	CCCAGCAGGCGAA	100 nM
Type NⅠ	Effector staples for 25H10B nanostructure	16[12]16[0]	TTATAAATCAAAA	100 nM
Type NⅠ	Effector staples for 25H10B nanostructure	18[12]18[0]	AACAAGAGTCCAC	100 nM
Type NⅠ	Effector staples for 25H10B nanostructure	20[12]20[0]	CCGTCTATCAGGG	100 nM
Type NⅠ	Effector staples for 25H10B nanostructure	22[12]22[0]	TTTGGGGTCGAGG	100 nM
Type NⅠ	Effector staples for 25H10B nanostructure	24[12]24[0]	CGATTTAGAGCTT	100 nM
Type NⅠ	Effector staples for 25H10B nanostructure	3[249]3[261]	AGTCAAATCACCA	100 nM
Type NⅠ	Effector staples for 25H10B nanostructure	5[249]5[261]	TGCCTGAGTAATG	100 nM
Type NⅠ	Effector staples for 25H10B nanostructure	7[249]7[261]	ATTTCAACGCAAG	100 nM
Type NⅠ	Effector staples for 25H10B nanostructure	9[249]9[261]	GGTTGTACCAAAA	100 nM
Type NⅠ	Effector staples for 25H10B nanostructure	11[249]11[261]	GCAAAGAATTAGC	100 nM
Type NⅠ	Effector staples for 25H10B nanostructure	13[249]13[261]	TCAATTCTACTAA	100 nM
Type NⅠ	Effector staples for 25H10B nanostructure	15[249]15[261]	AATAACCTGTTTA	100 nM
Type NⅠ	Effector staples for 25H10B nanostructure	17[249]17[261]	TCTGCGAACGAGT	100 nM
Type NⅠ	Effector staples for 25H10B nanostructure	19[249]19[261]	ACTAAAGTACGGT	100 nM
Type NⅠ	Effector staples for 25H10B nanostructure	21[249]21[261]	AGAGCTTAATTGC	100 nM
Type NⅠ	Effector staples for 25H10B nanostructure	23[249]23[261]	AGAGTACCTTTAA	100 nM
Type NⅠ	Effector staples for 25H10B nanostructure	25[249]25[261]	CGAGCTTCAAAGC	100 nM
Type NⅠ	Effector staples for 25H10B nanostructure	3[0]3[12]	AAATTGTTATCCG	100 nM
Type NⅠ	Effector staples for 25H10B nanostructure	5[0]5[12]	TGTAAAGCCTGGG	100 nM
Type NⅠ	Effector staples for 25H10B nanostructure	7[0]7[12]	GCTCACTGCCCGC	100 nM
Type NⅠ	Effector staples for 25H10B nanostructure	9[0]9[12]	AATCGGCCAACGC	100 nM
Type NⅠ	Effector staples for 25H10B nanostructure	11[0]11[12]	TTTTCTTTTCACC	100 nM
Type NⅠ	Effector staples for 25H10B nanostructure	13[0]13[12]	CCCTGAGAGAGTT	100 nM
Type NⅠ	Effector staples for 25H10B nanostructure	15[0]15[12]	AATCCTGTTTGAT	100 nM
Type NⅠ	Effector staples for 25H10B nanostructure	17[0]17[12]	GAATAGCCCGAGA	100 nM
Type NⅠ	Effector staples for 25H10B nanostructure	19[0]19[12]	TATTAAAGAACGT	100 nM
Type NⅠ	Effector staples for 25H10B nanostructure	21[0]21[12]	CGATGGCCCACTA	100 nM
Type NⅠ	Effector staples for 25H10B nanostructure	23[0]23[12]	TGCCGTAAAGCAC	100 nM
Type NⅠ	Effector staples for 25H10B nanostructure	25[0]25[12]	GACGGGGAAAGCC	100 nM
Type NⅠ	Effector staples for 25H10B nanostructure	2[261]2[249]	TCAATATGATATT	100 nM
Type NⅠ	Effector staples for 25H10B nanostructure	4[261]4[249]	TGTAGGTAAAGAT	100 nM
Type NⅠ	Effector staples for 25H10B nanostructure	6[261]6[249]	GATAAAAATTTTT	100 nM
Type NⅠ	Effector staples for 25H10B nanostructure	8[261]8[249]	ACATTATGACCCT	100 nM
Type NⅠ	Effector staples for 25H10B nanostructure	10[261]10[249]	AAAATTAAGCAAT	100 nM
Type NⅠ	Effector staples for 25H10B nanostructure	12[261]12[249]	TAGTAGTAGCATT	100 nM																											S
Type NⅠ	Effector staples for 25H10B nanostructure	14[261]14[249]	GCTATATTTTCAT	100 nM
Type NⅠ	Effector staples for 25H10B nanostructure	16[261]16[249]	AGATTTAGTTTGA	100 nM
Type NⅠ	Effector staples for 25H10B nanostructure	18[261]18[249]	GTCTGGAAGTTTC	100 nM
Type NⅠ	Effector staples for 25H10B nanostructure	20[261]20[249]	TGAATATAATGCT	100 nM
Type NⅠ	Effector staples for 25H10B nanostructure	22[261]22[249]	TTGCTCCTTTTGA	100 nM
Type NⅠ	Effector staples for 25H10B nanostructure	24[261]24[249]	GAACCAGACCGGA	100 nM
Strand type	function	strand name ( originally output from CaDNAno, helix [position]）	Sequence	annealing concentration (For 10nM scaffold)
Type NⅡ	Effector staples for 25H10B nanostructure	3'-4T	ATACGTGGCACAGACAACATACGAGCCGGAAGCATAAAG	100 nM
Type NⅡ	Effector staples for 25H10B nanostructure	3'-6T	AGGGACATTCTGGGAGCTAACTCACATTAATTGCGTTGC	100 nM
Type NⅡ	Effector staples for 25H10B nanostructure	3'-8T	GAAATGGATTATTAACCTGTCGTGCCAGCTGCATTAATG	100 nM
Type NⅡ	Effector staples for 25H10B nanostructure	3'-10T	GCAACAGGAAAAAGTTTGCGTATTGGGCGCCAGGGTGGT	100 nM
Type NⅡ	Effector staples for 25H10B nanostructure	3'-12T	CAAACTATCGGCCACAGCTGATTGCCCTTCACCGCCTGG	100 nM
Type NⅡ	Effector staples for 25H10B nanostructure	3'-14T	TAGCAATACTTCTCACGCTGGTTTGCCCCAGCAGGCGAA	100 nM
Type NⅡ	Effector staples for 25H10B nanostructure	3'-16T	TCAGTGAGGCCACTCGGCAAAATCCCTTATAAATCAAAA	100 nM
Type NⅡ	Effector staples for 25H10B nanostructure	3'-18T	AGGGATTTTAGACTGTTCCAGTTTGGAACAAGAGTCCAC	100 nM
Type NⅡ	Effector staples for 25H10B nanostructure	3'-20T	ACGTGCTTTCCTCAAAGGGCGAAAAACCGTCTATCAGGG	100 nM
Type NⅡ	Effector staples for 25H10B nanostructure	3'-22T	TTAATGCGCCGCTCCAAATCAAGTTTTTTGGGGTCGAGG	100 nM
Type NⅡ	Effector staples for 25H10B nanostructure	3'-24T	GCGCTGGCAAGTGTAAAGGGAGCCCCCGATTTAGAGCTT	100 nM
Type NⅡ	Effector staples for 25H10B nanostructure	3'-1T	AGAGTAATCTTGATGATAAATTAATGCCGGAGAGGGTAG	100 nM
Type NⅡ	Effector staples for 25H10B nanostructure	3'-3T	GCTGCTCATTCAGAAAGGCCGGAGACAGTCAAATCACCA	100 nM
Type NⅡ	Effector staples for 25H10B nanostructure	3'-5T	AGTAAATTGGGCTATTTTAAATGCAATGCCTGAGTAATG	100 nM
Type NⅡ	Effector staples for 25H10B nanostructure	3'-7T	CTTATGCGATTTTGGGAGAAGCCTTTATTTCAACGCAAG	100 nM
Type NⅡ	Effector staples for 25H10B nanostructure	3'-9T	AAAATCTACGTTAATAAAGCTAAATCGGTTGTACCAAAA	100 nM
Type NⅡ	Effector staples for 25H10B nanostructure	3'-11T	AGATTCATCAGTTTCATACAGGCAAGGCAAAGAATTAGC	100 nM
Type NⅡ	Effector staples for 25H10B nanostructure	3'-13T	AACGCCAAAAGGATGAAAAGGTGGCATCAATTCTACTAA	100 nM
Type NⅡ	Effector staples for 25H10B nanostructure	3'-15T	GTTTACCAGACGATTCGCAAATGGTCAATAACCTGTTTA	100 nM
Type NⅡ	Effector staples for 25H10B nanostructure	3'-17T	GTTTTGCCAGAGGGTTGATTCCCAATTCTGCGAACGAGT	100 nM
Type NⅡ	Effector staples for 25H10B nanostructure	3'-19T	CTGCGGAATCGTCTTTTAAATATGCAACTAAAGTACGGT	100 nM
Type NⅡ	Effector staples for 25H10B nanostructure	3'-21T	TTCAGAAAACGAGTTGCGGATGGCTTAGAGCTTAATTGC	100 nM
Type NⅡ	Effector staples for 25H10B nanostructure	3'-23T	TTATAGTCAGAAGAGGTCAGGATTAGAGAGTACCTTTAA	100 nM
Type NⅡ	Effector staples for 25H10B nanostructure	3'-25T	AAGACTTCAAATATCGCGTTTTAATTCGAGCTTCAAAGC	100 nM
Type NⅡ	Effector staples for 25H10B nanostructure	3[0]3[12]	AAATTGTTATCCG	100 nM
Type NⅡ	Effector staples for 25H10B nanostructure	5[0]5[12]	TGTAAAGCCTGGG	100 nM
Type NⅡ	Effector staples for 25H10B nanostructure	7[0]7[12]	GCTCACTGCCCGC	100 nM
Type NⅡ	Effector staples for 25H10B nanostructure	9[0]9[12]	AATCGGCCAACGC	100 nM
Type NⅡ	Effector staples for 25H10B nanostructure	11[0]11[12]	TTTTCTTTTCACC	100 nM
Type NⅡ	Effector staples for 25H10B nanostructure	13[0]13[12]	CCCTGAGAGAGTT	100 nM
Type NⅡ	Effector staples for 25H10B nanostructure	15[0]15[12]	AATCCTGTTTGAT	100 nM
Type NⅡ	Effector staples for 25H10B nanostructure	17[0]17[12]	GAATAGCCCGAGA	100 nM
Type NⅡ	Effector staples for 25H10B nanostructure	19[0]19[12]	TATTAAAGAACGT	100 nM
Type NⅡ	Effector staples for 25H10B nanostructure	21[0]21[12]	CGATGGCCCACTA	100 nM
Type NⅡ	Effector staples for 25H10B nanostructure	23[0]23[12]	TGCCGTAAAGCAC	100 nM
Type NⅡ	Effector staples for 25H10B nanostructure	25[0]25[12]	GACGGGGAAAGCC	100 nM
Type NⅡ	Effector staples for 25H10B nanostructure	2[261]2[249]	TCAATATGATATT	100 nM
Type NⅡ	Effector staples for 25H10B nanostructure	4[261]4[249]	TGTAGGTAAAGAT	100 nM
Type NⅡ	Effector staples for 25H10B nanostructure	6[261]6[249]	GATAAAAATTTTT	100 nM
Type NⅡ	Effector staples for 25H10B nanostructure	8[261]8[249]	ACATTATGACCCT	100 nM
Type NⅡ	Effector staples for 25H10B nanostructure	10[261]10[249]	AAAATTAAGCAAT	100 nM
Type NⅡ	Effector staples for 25H10B nanostructure	12[261]12[249]	TAGTAGTAGCATT	100 nM
Type NⅡ	Effector staples for 25H10B nanostructure	14[261]14[249]	GCTATATTTTCAT	100 nM
Type NⅡ	Effector staples for 25H10B nanostructure	16[261]16[249]	AGATTTAGTTTGA	100 nM
Type NⅡ	Effector staples for 25H10B nanostructure	18[261]18[249]	GTCTGGAAGTTTC	100 nM
Type NⅡ	Effector staples for 25H10B nanostructure	20[261]20[249]	TGAATATAATGCT	100 nM
Type NⅡ	Effector staples for 25H10B nanostructure	22[261]22[249]	TTGCTCCTTTTGA	100 nM
Type NⅡ	Effector staples for 25H10B nanostructure	24[261]24[249]	GAACCAGACCGGA	100 nM
Strand type	function	strand name ( derive from CaDNAno, overhang direction-helix-T）	Sequence	annealing concentration (For 10nM scaffold)
Type N Ⅲ	Effector staples for 25H10B nanostructure	3'-4T	ATACGTGGCACAGACAACATACGAGCCGGAAGCATAAAG	100 nM
Type N Ⅲ	Effector staples for 25H10B nanostructure	3'-6T	AGGGACATTCTGGGAGCTAACTCACATTAATTGCGTTGC	100 nM
Type N Ⅲ	Effector staples for 25H10B nanostructure	3'-8T	GAAATGGATTATTAACCTGTCGTGCCAGCTGCATTAATG	100 nM
Type N Ⅲ	Effector staples for 25H10B nanostructure	3'-10T	GCAACAGGAAAAAGTTTGCGTATTGGGCGCCAGGGTGGT	100 nM
Type N Ⅲ	Effector staples for 25H10B nanostructure	3'-12T	CAAACTATCGGCCACAGCTGATTGCCCTTCACCGCCTGG	100 nM
Type N Ⅲ	Effector staples for 25H10B nanostructure	3'-14T	TAGCAATACTTCTCACGCTGGTTTGCCCCAGCAGGCGAA	100 nM
Type N Ⅲ	Effector staples for 25H10B nanostructure	3'-16T	TCAGTGAGGCCACTCGGCAAAATCCCTTATAAATCAAAA	100 nM
Type N Ⅲ	Effector staples for 25H10B nanostructure	3'-18T	AGGGATTTTAGACTGTTCCAGTTTGGAACAAGAGTCCAC	100 nM
Type N Ⅲ	Effector staples for 25H10B nanostructure	3'-20T	ACGTGCTTTCCTCAAAGGGCGAAAAACCGTCTATCAGGG	100 nM
Type N Ⅲ	Effector staples for 25H10B nanostructure	3'-22T	TTAATGCGCCGCTCCAAATCAAGTTTTTTGGGGTCGAGG	100 nM
Type N Ⅲ	Effector staples for 25H10B nanostructure	3'-24T	GCGCTGGCAAGTGTAAAGGGAGCCCCCGATTTAGAGCTT	100 nM
Type N Ⅲ	Effector staples for 25H10B nanostructure	3'-1T	AGAGTAATCTTGATGATAAATTAATGCCGGAGAGGGTAG	100 nM
Type N Ⅲ	Effector staples for 25H10B nanostructure	3'-3T	GCTGCTCATTCAGAAAGGCCGGAGACAGTCAAATCACCA	100 nM
Type N Ⅲ	Effector staples for 25H10B nanostructure	3'-5T	AGTAAATTGGGCTATTTTAAATGCAATGCCTGAGTAATG	100 nM
Type N Ⅲ	Effector staples for 25H10B nanostructure	3'-7T	CTTATGCGATTTTGGGAGAAGCCTTTATTTCAACGCAAG	100 nM
Type N Ⅲ	Effector staples for 25H10B nanostructure	3'-9T	AAAATCTACGTTAATAAAGCTAAATCGGTTGTACCAAAA	100 nM
Type N Ⅲ	Effector staples for 25H10B nanostructure	3'-11T	AGATTCATCAGTTTCATACAGGCAAGGCAAAGAATTAGC	100 nM
Type N Ⅲ	Effector staples for 25H10B nanostructure	3'-13T	AACGCCAAAAGGATGAAAAGGTGGCATCAATTCTACTAA	100 nM
Type N Ⅲ	Effector staples for 25H10B nanostructure	3'-15T	GTTTACCAGACGATTCGCAAATGGTCAATAACCTGTTTA	100 nM
Type N Ⅲ	Effector staples for 25H10B nanostructure	3'-17T	GTTTTGCCAGAGGGTTGATTCCCAATTCTGCGAACGAGT	100 nM
Type N Ⅲ	Effector staples for 25H10B nanostructure	3'-19T	CTGCGGAATCGTCTTTTAAATATGCAACTAAAGTACGGT	100 nM
Type N Ⅲ	Effector staples for 25H10B nanostructure	3'-21T	TTCAGAAAACGAGTTGCGGATGGCTTAGAGCTTAATTGC	100 nM
Type N Ⅲ	Effector staples for 25H10B nanostructure	3'-23T	TTATAGTCAGAAGAGGTCAGGATTAGAGAGTACCTTTAA	100 nM
Type N Ⅲ	Effector staples for 25H10B nanostructure	3'-25T	AAGACTTCAAATATCGCGTTTTAATTCGAGCTTCAAAGC	100 nM
Type N Ⅲ	Effector staples for 25H10B nanostructure	5'-2T	TCAATATGATATTCAACCGTTCTAGCCAAGAACCGGATA	100 nM
Type N Ⅲ	Effector staples for 25H10B nanostructure	5'-4T	TGTAGGTAAAGATTCAAAAGGGTGAGTGAATAAGGCTTG	100 nM
Type N Ⅲ	Effector staples for 25H10B nanostructure	5'-6T	GATAAAAATTTTTAGAACCCTCATATTGAGATGGTTTAA	100 nM
Type N Ⅲ	Effector staples for 25H10B nanostructure	5'-8T	ACATTATGACCCTGTAATACTTTTGCAAGAACTGGCTCA	100 nM
Type N Ⅲ	Effector staples for 25H10B nanostructure	5'-10T	AAAATTAAGCAATAAAGCCTCAGAGCATAAAACGAACTA	100 nM
Type N Ⅲ	Effector staples for 25H10B nanostructure	5'-12T	TAGTAGTAGCATTAACATCCAATAAAGAGATTTAGGAAT	100 nM
Type N Ⅲ	Effector staples for 25H10B nanostructure	5'-14T	GCTATATTTTCATTTGGGGCGCGAGCATTACGAGGCATA	100 nM
Type N Ⅲ	Effector staples for 25H10B nanostructure	5'-16T	AGATTTAGTTTGACCATTAGATACATCGATAAAAACCAA	100 nM
Type N Ⅲ	Effector staples for 25H10B nanostructure	5'-18T	GTCTGGAAGTTTCATTCCATATAACAGGGTAATAGTAAA	100 nM
Type N Ⅲ	Effector staples for 25H10B nanostructure	5'-20T	TGAATATAATGCTGTAGCTCAACATGATAAATATTCATT	100 nM
Type N Ⅲ	Effector staples for 25H10B nanostructure	5'-22T	TTGCTCCTTTTGATAAGAGGTCATTTAATGACCATAAAT	100 nM
Type N Ⅲ	Effector staples for 25H10B nanostructure	5'-24T	GAACCAGACCGGAAGCAAACTCCAACCAAAGCGGATTGC	100 nM
Type N Ⅲ	Effector staples for 25H10B nanostructure	5'-1T	CCCGGGTACCGAGCTCGAATTCGTAAAACATCGCCATTA	100 nM
Type N Ⅲ	Effector staples for 25H10B nanostructure	5'-3T	AAATTGTTATCCGCTCACAATTCCACACAATATTTTTGA	100 nM
Type N Ⅲ	Effector staples for 25H10B nanostructure	5'-5T	TGTAAAGCCTGGGGTGCCTAATGAGTCCAACAGAGATAG	100 nM
Type N Ⅲ	Effector staples for 25H10B nanostructure	5'-7T	GCTCACTGCCCGCTTTCCAGTCGGGATACATTGGCAGAT	100 nM
Type N Ⅲ	Effector staples for 25H10B nanostructure	5'-9T	AATCGGCCAACGCGCGGGGAGAGGCGCGCTCATGGAAAT	100 nM
Type N Ⅲ	Effector staples for 25H10B nanostructure	5'-11T	TTTTCTTTTCACCAGTGAGACGGGCATTGCTGGTAATAT	100 nM
Type N Ⅲ	Effector staples for 25H10B nanostructure	5'-13T	CCCTGAGAGAGTTGCAGCAAGCGGTCTTGATTAGTAATA	100 nM
Type N Ⅲ	Effector staples for 25H10B nanostructure	5'-15T	AATCCTGTTTGATGGTGGTTCCGAAACGAGTAAAAGAGT	100 nM
Type N Ⅲ	Effector staples for 25H10B nanostructure	5'-17T	GAATAGCCCGAGATAGGGTTGAGTGTAGGAACGGTACGC	100 nM
Type N Ⅲ	Effector staples for 25H10B nanostructure	5'-19T	TATTAAAGAACGTGGACTCCAACGTCGTTAGAATCAGAG	100 nM
Type N Ⅲ	Effector staples for 25H10B nanostructure	5'-21T	CGATGGCCCACTACGTGAACCATCACACAGGGCGCGTAC	100 nM
Type N Ⅲ	Effector staples for 25H10B nanostructure	5'-23T	TGCCGTAAAGCACTAAATCGGAACCCTAGCGGTCACGCT	100 nM
Type N Ⅲ	Effector staples for 25H10B nanostructure	5'-25T	GACGGGGAAAGCCGGCGAACGTGGCGAGAAAGGAAGGGA	100 nM

## Sheet: Type C staples
Allosteric effector staples of 25H10B nanostructure
Strand type	function	strand name ( originally output from CaDNAno, helix [position]）	Sequence	annealing concentration (For 10nM scaffold)
Type CⅠ	Effector staples for 25H10B nanostructure	2[12]2[0]3[0]3[12]	TGTTTCCTGTGTGAAATTGTTATCCG	100 nM
Type CⅠ	Effector staples for 25H10B nanostructure	4[12]4[0]5[0]5[12]	CGGAAGCATAAAGTGTAAAGCCTGGG	100 nM
Type CⅠ	Effector staples for 25H10B nanostructure	6[12]6[0]7[0]7[12]	TTAATTGCGTTGCGCTCACTGCCCGC	100 nM
Type CⅠ	Effector staples for 25H10B nanostructure	8[12]8[0]9[0]9[12]	AGCTGCATTAATGAATCGGCCAACGC	100 nM
Type CⅠ	Effector staples for 25H10B nanostructure	10[12]10[0]11[0]11[12]	GCGCCAGGGTGGTTTTTCTTTTCACC	100 nM
Type CⅠ	Effector staples for 25H10B nanostructure	12[12]12[0]13[0]13[12]	CTTCACCGCCTGGCCCTGAGAGAGTT	100 nM
Type CⅠ	Effector staples for 25H10B nanostructure	14[12]14[0]15[0]15[12]	CCCAGCAGGCGAAAATCCTGTTTGAT	100 nM
Type CⅠ	Effector staples for 25H10B nanostructure	16[12]16[0]17[0]17[12]	TTATAAATCAAAAGAATAGCCCGAGA	100 nM
Type CⅠ	Effector staples for 25H10B nanostructure	18[12]18[0]19[0]19[12]	AACAAGAGTCCACTATTAAAGAACGT	100 nM
Type CⅠ	Effector staples for 25H10B nanostructure	20[12]20[0]21[0]21[12]	CCGTCTATCAGGGCGATGGCCCACTA	100 nM
Type CⅠ	Effector staples for 25H10B nanostructure	22[12]22[0]23[0]23[12]	TTTGGGGTCGAGGTGCCGTAAAGCAC	100 nM
Type CⅠ	Effector staples for 25H10B nanostructure	24[12]24[0]25[0]25[12]	CGATTTAGAGCTTGACGGGGAAAGCC	100 nM
Type CⅠ	Effector staples for 25H10B nanostructure	3[249]3[261]2[261]2[249]	AGTCAAATCACCATCAATATGATATT	100 nM
Type CⅠ	Effector staples for 25H10B nanostructure	5[249]5[261]4[261]4[249]	TGCCTGAGTAATGTGTAGGTAAAGAT	100 nM
Type CⅠ	Effector staples for 25H10B nanostructure	7[249]7[261]6[261]6[249]	ATTTCAACGCAAGGATAAAAATTTTT	100 nM
Type CⅠ	Effector staples for 25H10B nanostructure	9[249]9[261]8[261]8[249]	GGTTGTACCAAAAACATTATGACCCT	100 nM
Type CⅠ	Effector staples for 25H10B nanostructure	11[249]11[261]10[261]10[249]	GCAAAGAATTAGCAAAATTAAGCAAT	100 nM
Type CⅠ	Effector staples for 25H10B nanostructure	13[249]13[261]12[261]12[249]	TCAATTCTACTAATAGTAGTAGCATT	100 nM
Type CⅠ	Effector staples for 25H10B nanostructure	15[249]15[261]14[261]14[249]	AATAACCTGTTTAGCTATATTTTCAT	100 nM
Type CⅠ	Effector staples for 25H10B nanostructure	17[249]17[261]16[261]16[249]	TCTGCGAACGAGTAGATTTAGTTTGA	100 nM
Type CⅠ	Effector staples for 25H10B nanostructure	19[249]19[261]18[261]18[249]	ACTAAAGTACGGTGTCTGGAAGTTTC	100 nM
Type CⅠ	Effector staples for 25H10B nanostructure	21[249]21[261]20[261]20[249]	AGAGCTTAATTGCTGAATATAATGCT	100 nM
Type CⅠ	Effector staples for 25H10B nanostructure	23[249]23[261]22[261]22[249]	AGAGTACCTTTAATTGCTCCTTTTGA	100 nM
Type CⅠ	Effector staples for 25H10B nanostructure	25[249]25[261]24[261]24[249]	CGAGCTTCAAAGCGAACCAGACCGGA	100 nM

[truncated: 1 more sheets: Sequences for dPAGE]
